# Supplementary material for: Maternal effects shape the alternative splicing of parental alleles in reciprocal cross hybrids of Megalobrama amblycephala × Culter alburnus
Source: BMC Genomics. 2020 Jul 2;21:457. doi: 10.1186/s12864-020-06866-7 (PMC7330940; doi:10.1186/s12864-020-06866-7)
Supplement: Supplementary file 5 — Additional file 5: Table S3. Differential expression between the two reciprocal cross hybrids detected in gonad, liver and muscle. [file 12864_2020_6866_MOESM5_ESM.xlsx]

## Sheet: BSB-homoeologs in gonad
Gene ID in BSB	Gene ID in TC	Read counts in BTF3	Read counts in TBF3	log2FC	log2CPM	P-value	FDR
Mam04974	Ery06962	0	221061	20.9653	11.8315	2.71518e-16	2.63128e-12
Mam27868	Ery07328	0	178767	20.6589	11.5251	5.5107e-16	2.67021e-12
Mam15775	Ery21266	10	255240	15.0147	12.0389	5.58649e-14	1.80462e-10
Mam15629	Ery24438	0	30825	18.123	8.98933	1.93062e-13	4.67742e-10
Mam00898	Ery20546	20	241174	13.943	11.9572	4.11586e-13	7.97736e-10
Mam18249	Ery00496	20	222041	13.8238	11.838	5.42129e-13	8.75629e-10
Mam10949	Ery03457	21	184045	13.4831	11.5672	1.20099e-12	1.66269e-09
Mam21285	Ery20061	17	141123	13.4026	11.1841	1.69905e-12	2.05819e-09
Mam09485	Ery04906	102	648749	13.0283	13.3849	2.76108e-12	2.97307e-09
Mam25748	Ery17289	33	175743	12.768	11.5007	5.98816e-12	5.80313e-09
Mam21480	Ery12879	0	7884	16.156	7.02259	1.81549e-11	1.59944e-08
Mam13656	Ery14266	9053	0	-15.96	6.82703	2.85395e-11	2.3048e-08
Mam06654	Ery28419	7599	0	-15.7074	6.57461	5.11416e-11	3.81241e-08
Mam24144	Ery22210	2	9322	12.4829	7.26447	1.1994e-10	8.30245e-08
Mam06746	Ery08982	9	19567	11.4591	8.33423	2.12516e-10	1.37299e-07
Mam10156	Ery07226	0	3687	15.0595	5.92667	2.28352e-10	1.3831e-07
Mam06340	Ery12950	4007	0	-14.7841	5.65228	4.30846e-10	2.45608e-07
Mam21101	Ery29800	3891	0	-14.7418	5.60995	4.7504e-10	2.55756e-07
Mam07105	Ery19533	517	475153	10.2391	12.9366	1.62849e-09	8.30618e-07
Mam06801	Ery04514	0	1908	14.1092	4.97725	2.04549e-09	9.9114e-07
Mam20574	Ery30417	9651	6	-10.2304	6.92043	3.93136e-09	1.81423e-06
Mam23739	Ery17739	2019	0	-13.7953	4.66537	4.21085e-09	1.85488e-06
Mam13503	Ery18461	0	1308	13.5645	4.43347	7.17719e-09	3.02409e-06
Mam04547	Ery28467	490	274452	9.52458	12.1456	8.44084e-09	3.40834e-06
Mam00118	Ery08578	8	5336	9.75162	6.4613	1.13388e-08	4.23839e-06
Mam22693	Ery24702	0	1139	13.3649	4.23431	1.13712e-08	4.23839e-06
Mam06068	Ery30455	1390	0	-13.2568	4.12861	1.45732e-08	5.2307e-06
Mam15107	Ery12574	154	70593	9.23456	10.1871	1.69614e-08	5.87046e-06
Mam14654	Ery02427	4	2506	9.63633	5.37184	2.00304e-08	6.6936e-06
Mam28083	Ery27758	66	28103	9.12638	8.85854	2.26809e-08	7.24379e-06
Mam08202	Ery16825	1208	0	-13.0544	3.92702	2.31718e-08	7.24379e-06
Mam12729	Ery09370	963	0	-12.7274	3.60169	4.91961e-08	1.48987e-05
Mam19899	Ery08056	0	711	12.6852	3.5565	5.43792e-08	1.59694e-05
Mam18560	Ery20168	3961	6	-8.94557	5.63851	7.58377e-08	2.1616e-05
Mam30039	Ery24178	22	6473	8.58697	6.74193	9.75913e-08	2.65371e-05
Mam24583	Ery23193	6479	12	-8.66826	6.34826	9.85798e-08	2.65371e-05
Mam14671	Ery20923	1170	1	-9.6491	3.88273	1.11396e-07	2.91767e-05
Mam06160	Ery09653	628802	1570	-8.25016	12.9489	1.56791e-07	3.99858e-05
Mam04868	Ery01084	28170	76	-8.13647	8.46923	2.1821e-07	5.42224e-05
Mam19237	Ery18119	0	441	11.9962	2.87074	2.63397e-07	6.38146e-05
Mam22409	Ery15656	10927	31	-8.06098	7.10368	3.02044e-07	7.1393e-05
Mam23927	Ery24133	44785	140	-7.9249	9.13878	3.47784e-07	8.02471e-05
Mam01736	Ery26189	1090	2	-8.619	3.78289	3.7264e-07	8.39827e-05
Mam06385	Ery08999	0	351	11.667	2.54368	5.62855e-07	0.000123969
Mam05055	Ery00013	8	1547	7.96541	4.68079	6.89314e-07	0.000148448
Mam12487	Ery20350	0	274	11.3098	2.18947	1.26932e-06	0.000267412
Mam06200	Ery25097	12256	58	-7.32512	7.27276	1.47723e-06	0.000304593
Mam23126	Ery29128	0	254	11.2005	2.08123	1.62958e-06	0.000323078
Mam05124	Ery04371	0	253	11.1948	2.0756	1.6481e-06	0.000323078
Mam21452	Ery12596	331	0	-11.1871	2.07666	1.6669e-06	0.000323078
Mam07824	Ery07569	322	0	-11.1473	2.03755	1.82774e-06	0.000347307
Mam08307	Ery19244	0	243	11.1367	2.01805	1.89325e-06	0.000352836
Mam06495	Ery11611	0	238	11.1067	1.98839	2.00937e-06	0.000364973
Mam02310	Ery17243	0	237	11.1006	1.98238	2.03369e-06	0.000364973
Mam07854	Ery16478	296	0	-11.0259	1.91821	2.41828e-06	0.0004261
Mam24868	Ery27413	1	343	8.62636	2.51385	2.59431e-06	0.000448955
Mam02927	Ery04976	285	0	-10.9713	1.8646	2.71651e-06	0.000461854
Mam10441	Ery12381	0	215	10.9601	1.8435	2.82648e-06	0.000472265
Mam18320	Ery23984	0	205	10.8915	1.77567	3.28287e-06	0.000539225
Mam03863	Ery21090	0	187	10.759	1.6449	4.45762e-06	0.000713898
Mam29552	Ery08482	0	186	10.7512	1.63728	4.5263e-06	0.000713898
Mam29513	Ery28667	4170	27	-6.8698	5.72194	4.56729e-06	0.000713898
Mam09643	Ery03529	498	41415	6.77289	9.42848	4.6791e-06	0.000719765
Mam07967	Ery13731	8	853	7.10663	3.82853	4.90252e-06	0.000742349
Mam23965	Ery06187	709	3	-7.43852	3.17082	5.88473e-06	0.000877368
Mam13364	Ery10815	2	355	7.76858	2.56605	6.09073e-06	0.000894322
Mam16478	Ery08087	0	167	10.5959	1.4842	6.45835e-06	0.000934147
Mam26258	Ery08882	0	165	10.5785	1.4671	6.68356e-06	0.000952506
Mam27674	Ery26418	0	163	10.5609	1.44979	6.91909e-06	0.000971781
Mam12659	Ery02828	0	161	10.5431	1.43227	7.29302e-06	0.00100967
Mam23826	Ery20900	42	3230	6.65562	5.75009	7.42194e-06	0.00101304
Mam25749	Ery17197	748	4	-7.1133	3.24958	8.16501e-06	0.00109899
Mam09710	Ery11551	0	149	10.4314	1.32247	9.2546e-06	0.00122858
Mam18633	Ery00781	28	2003	6.54881	5.0625	9.45709e-06	0.00123849
Mam02799	Ery01820	396	2	-7.15858	2.34081	1.04511e-05	0.00135042
Mam15622	Ery17911	2809	23	-6.53016	5.15608	1.09448e-05	0.00138818
Mam20458	Ery17721	186	0	-10.356	1.26335	1.10298e-05	0.00138818
Mam05890	Ery07773	0	137	10.3104	1.20362	1.22098e-05	0.00151699
Mam00244	Ery20377	1029	8	-6.59245	3.71136	1.24959e-05	0.00153288
Mam28910	Ery25352	0	133	10.2677	1.16172	1.35593e-05	0.00164254
Mam09402	Ery01616	15660	150	-6.30952	7.63532	1.37358e-05	0.00164338
Mam30691	Ery19685	25	1643	6.42562	4.77843	1.39354e-05	0.00164693
Mam29956	Ery29634	0	129	10.2237	1.11857	1.47816e-05	0.00172589
Mam11267	Ery25413	0	127	10.2011	1.0965	1.57937e-05	0.00181789
Mam04471	Ery01292	0	126	10.1897	1.08534	1.61511e-05	0.00181789
Mam10088	Ery23875	4957	49	-6.26197	5.97744	1.63534e-05	0.00181789
Mam13728	Ery00295	181	10370	6.2346	7.43691	1.64043e-05	0.00181789
Mam11869	Ery14547	1030	9	-6.42606	3.71455	1.65075e-05	0.00181789
Mam29015	Ery12709	10017	104	-6.19281	6.99248	1.80703e-05	0.00194944
Mam27008	Ery08707	0	121	10.1314	1.0282	1.81044e-05	0.00194944
Mam26623	Ery06410	74	4138	6.19797	6.11252	1.83525e-05	0.00195444
Mam14773	Ery27905	330	2	-6.89565	2.08356	1.88113e-05	0.00196654
Mam06250	Ery04268	21	1249	6.28008	4.38533	1.8872e-05	0.00196654
Mam29042	Ery10056	58	3199	6.17738	5.74174	1.95591e-05	0.00201646
Mam27309	Ery22352	4	300	6.57444	2.33353	2.19495e-05	0.00223908
Mam19866	Ery28942	143	0	-9.97709	0.896344	2.54917e-05	0.00255468
Mam00822	Ery14923	3132	35	-6.08377	5.3184	2.55705e-05	0.00255468
Mam28155	Ery28166	438	3	-6.74384	2.48768	2.82489e-05	0.00279347
Mam22852	Ery19233	857	9	-6.16082	3.45409	3.00496e-05	0.00294153
Mam11953	Ery10260	284	2	-6.67917	1.87258	3.05417e-05	0.0029598
Mam14571	Ery29462	62666	796	-5.90314	9.64138	3.3239e-05	0.0031893
Mam10496	Ery20760	4	263	6.38461	2.14746	3.3836e-05	0.00321475
Mam14478	Ery30989	130	0	-9.83973	0.764095	3.42697e-05	0.00322435
Mam21954	Ery07331	15646	200	-5.89345	7.64002	3.51572e-05	0.00327605
Mam14711	Ery29672	23	1097	5.96248	4.20303	3.9139e-05	0.00361235
Mam19818	Ery24247	0	95	9.78272	0.688012	3.95661e-05	0.00361513
Mam01310	Ery27684	4	250	6.31151	2.07594	3.99152e-05	0.00361513
Mam15043	Ery28971	259	2	-6.5463	1.7435	4.1227e-05	0.00369936
Mam10240	Ery01836	302	12571	5.77418	7.72162	4.52303e-05	0.00402135
Mam04300	Ery02015	7290	101	-5.77654	6.54079	4.67899e-05	0.00412219
Mam02832	Ery01847	3	188	6.29916	1.66977	4.84176e-05	0.00422717
Mam19309	Ery29921	116	0	-9.67553	0.606633	5.04826e-05	0.00434446
Mam26000	Ery23064	2	185	6.82869	1.64135	5.06577e-05	0.00434446
Mam23013	Ery08458	3160	44	-5.76737	5.33634	5.2703e-05	0.00447635
Mam23917	Ery31010	48	1988	5.76339	5.06265	5.33874e-05	0.00447635
Mam26576	Ery01733	61147	900	-5.69061	9.60974	5.35814e-05	0.00447635
Mam15320	Ery18485	0	85	9.62245	0.532385	5.7425e-05	0.00473048
Mam08328	Ery29938	70	2778	5.70312	5.54597	5.75995e-05	0.00473048
Mam22198	Ery10667	2	177	6.76495	1.57904	5.824e-05	0.00473405
Mam05993	Ery23384	43	1713	5.70682	4.8492	5.86199e-05	0.00473405
Mam00134	Ery18626	807	10	-5.92382	3.37143	5.97834e-05	0.00478811
Mam04472	Ery30126	0	81	9.553	0.465116	6.56614e-05	0.00521578
Mam00520	Ery22534	3	170	6.15405	1.52856	6.62644e-05	0.00522088
Mam06685	Ery10115	18204	288	-5.58608	7.86407	6.86695e-05	0.00534232
Mam14568	Ery19360	661	9	-5.78625	3.0879	6.92722e-05	0.00534232
Mam16802	Ery00601	770	10	-5.85612	3.30528	6.94596e-05	0.00534232
Mam28120	Ery22961	4188	65	-5.61189	5.74503	7.0776e-05	0.00540071
Mam20265	Ery14165	216	2	-6.28454	1.49023	7.3248e-05	0.00552182
Mam10190	Ery19247	1241	18	-5.70346	3.99282	7.35027e-05	0.00552182
Mam20972	Ery29962	19	737	5.6625	3.63608	7.42878e-05	0.00553787
Mam19071	Ery06814	0	77	9.48003	0.394562	7.82577e-05	0.00578928
Mam01887	Ery23010	16	639	5.7026	3.43023	8.05231e-05	0.00591174
Mam05381	Ery26591	0	76	9.4612	0.376371	8.11454e-05	0.00591263
Mam22836	Ery27099	14	555	5.69015	3.22801	8.293e-05	0.00599757
Mam23881	Ery09926	4415	73	-5.52085	5.82297	8.52068e-05	0.00611659
Mam14726	Ery01452	0	74	9.42278	0.339289	8.73496e-05	0.00617887
Mam01192	Ery13322	0	74	9.42278	0.339289	8.73496e-05	0.00617887
Mam28027	Ery06730	0	73	9.40318	0.320386	9.41849e-05	0.0066141
Mam03692	Ery13239	2514	43	-5.47053	5.01293	9.74561e-05	0.00677428
Mam22299	Ery06666	0	72	9.38331	0.301231	9.78639e-05	0.00677428
Mam18460	Ery21810	445	6	-5.79199	2.52249	9.88836e-05	0.00679632
Mam15009	Ery26691	0	71	9.36316	0.28182	0.000101732	0.00694286
Mam04676	Ery27217	93	3010	5.40968	5.6677	0.000107987	0.00729946
Mam17835	Ery15191	14	510	5.56818	3.10901	0.000108464	0.00729946
Mam22453	Ery30693	90	0	-9.30992	0.258807	0.000110085	0.00735746
Mam30150	Ery29018	709	11	-5.60097	3.19174	0.000113349	0.00752374
Mam06844	Ery18695	147	4595	5.36026	6.27874	0.000117032	0.00771535
Mam21679	Ery06165	63	1992	5.37499	5.07358	0.000121963	0.00798612
Mam13263	Ery28877	0	66	9.25798	0.180648	0.000129658	0.00843302
Mam24946	Ery18002	3	137	5.84291	1.22722	0.000132417	0.00855502
Mam04233	Ery16688	178	2	-6.00559	1.2221	0.000137924	0.00881016
Mam30373	Ery04896	10722	210	-5.27788	7.10767	0.000138184	0.00881016
Mam15984	Ery12731	962	17	-5.41807	3.63309	0.000144294	0.0091206
Mam20307	Ery28120	6	234	5.64775	1.99193	0.000144936	0.0091206
Mam28277	Ery17692	434	7	-5.53715	2.49166	0.000149058	0.00931951
Mam09379	Ery29347	2622	51	-5.28562	5.07782	0.000151061	0.00938419
Mam16103	Ery15937	14	456	5.40675	2.95192	0.000155215	0.00953488
Mam09200	Ery28792	171	2	-5.94775	1.16676	0.000156336	0.00953488
Mam14113	Ery15011	8235	167	-5.2275	6.72843	0.000156439	0.00953488
Mam11345	Ery23475	8	291	5.55546	2.30521	0.000159646	0.00966957
Mam29952	Ery01381	1223	23	-5.33062	3.97978	0.000161246	0.00970578
Mam29610	Ery11396	296	4	-5.77628	1.94301	0.000163593	0.00974162
Mam19572	Ery23443	1	95	6.77534	0.699357	0.000163851	0.00974162
Mam01949	Ery21538	79	0	-9.12216	0.081911	0.000168429	0.00995271
Mam09653	Ery05819	172	4760	5.18476	6.33404	0.00017239	0.010125
Mam08784	Ery18437	5279	111	-5.17483	6.08884	0.000176084	0.0102485
Mam24060	Ery20120	3232	67	-5.19442	5.38138	0.000176607	0.0102485
Mam14911	Ery18732	733	14	-5.30407	3.246	0.000181895	0.0104925
Mam20947	Ery05333	0	59	9.09651	0.0259493	0.000184655	0.0105264
Mam17100	Ery30755	77	0	-9.08523	0.0472736	0.000184655	0.0105264
Mam21788	Ery24103	13530	294	-5.12825	7.44706	0.000190364	0.0107884
Mam23420	Ery25387	76	0	-9.06641	0.029637	0.000193532	0.0108704
Mam05348	Ery12098	98783	2171	-5.11232	10.3151	0.000194054	0.0108704
Mam05012	Ery13615	1533	32	-5.18198	4.30823	0.000201416	0.011218
Mam19713	Ery20447	0	57	9.04685	-0.0214691	0.000202973	0.0112401
Mam22112	Ery02740	156	2	-5.81542	1.04051	0.000208684	0.0114907
Mam11247	Ery05837	0	56	9.02136	-0.045774	0.000213021	0.0115972
Mam16624	Ery15014	0	56	9.02136	-0.045774	0.000213021	0.0115972
Mam24669	Ery26673	272	4	-5.65435	1.82545	0.000214208	0.0115972
Mam15909	Ery22642	0	55	8.99541	-0.0704941	0.000223726	0.0120356
Mam10124	Ery10558	427	10771	5.05174	7.51545	0.00022479	0.0120356
Mam02041	Ery08069	8717	200	-5.04957	6.81536	0.000230813	0.0122339
Mam12908	Ery15693	21484	498	-5.03523	8.11662	0.000232148	0.0122339
Mam04232	Ery13764	4309	98	-5.06145	5.79942	0.000233325	0.0122339
Mam02902	Ery05130	5991	138	-5.04352	6.27489	0.000233544	0.0122339
Mam13571	Ery00098	83	2093	5.04936	5.15341	0.000239235	0.0124646
Mam01624	Ery00062	0	53	8.94208	-0.121238	0.000247324	0.0128137
Mam04352	Ery13771	33157	787	-5.00118	8.74357	0.000248578	0.0128137
Mam17230	Ery11225	1772	42812	4.98989	9.50791	0.000254322	0.0129744
Mam01397	Ery30560	6961	165	-5.0024	6.49244	0.000254373	0.0129744
Mam11155	Ery29183	14744	356	-4.97625	7.57543	0.000265162	0.013358
Mam23885	Ery26773	2	110	6.07924	0.913497	0.000265434	0.013358
Mam10600	Ery25993	36	904	5.04018	3.9448	0.000266029	0.013358
Mam27494	Ery05955	644	14	-5.11736	3.06552	0.000273516	0.0136302
Mam16718	Ery26570	68	0	-8.90626	-0.11983	0.000274263	0.0136302
Mam05667	Ery09682	133	3178	4.97257	5.75768	0.000278735	0.0137403
Mam16299	Ery01004	357	7	-5.25548	2.22001	0.000279315	0.0137403
Mam17323	Ery30829	5526	135	-4.95865	6.161	0.000284362	0.0139179
Mam06928	Ery22374	6625	163	-4.94861	6.42278	0.000287848	0.0140117
Mam09753	Ery12984	0	51	8.8867	-0.173826	0.000289169	0.0140117
Mam01072	Ery26579	24	608	5.05015	3.37422	0.000299636	0.0144466
Mam03057	Ery20996	3	106	5.47313	0.872161	0.00030141	0.0144602
Mam16034	Ery11643	9477	238	-4.91933	6.93987	0.000303702	0.0144984
Mam12082	Ery28781	14877	376	-4.91037	7.59045	0.000306403	0.0145556
Mam03027	Ery14372	89	2044	4.91466	5.12341	0.000317157	0.0149383
Mam05681	Ery16185	1362	33	-4.96712	4.14439	0.000317542	0.0149383
Mam16044	Ery28516	3157	79	-4.92321	5.35546	0.000319269	0.014947
Mam22833	Ery03466	3	102	5.4177	0.819268	0.000334877	0.0155614
Mam10206	Ery15228	30393	793	-4.86465	8.62234	0.000335603	0.0155614
Mam24701	Ery10877	1231	30	-4.95827	3.99935	0.00034163	0.0157424
Mam00450	Ery02295	5	153	5.29151	1.39513	0.000342757	0.0157424
Mam00587	Ery05171	2699	70	-4.87134	5.13141	0.000351998	0.0160906
Mam04911	Ery28289	264	5	-5.29698	1.79087	0.000358635	0.016317
Mam11658	Ery04398	0	47	8.76912	-0.285103	0.000360512	0.0163258
Mam26028	Ery21156	88	1948	4.86154	5.05583	0.000369196	0.0166413
Mam28095	Ery06615	6808	185	-4.80538	6.46677	0.000391208	0.0174893
Mam23924	Ery03628	384	9	-5.00293	2.33064	0.000391618	0.0174893
Mam12368	Ery18618	5	146	5.22399	1.33043	0.000396923	0.0176449
Mam26308	Ery04987	832	17287	4.77216	8.20686	0.000412221	0.0182413
Mam12603	Ery09229	314	7	-5.0704	2.0426	0.000416241	0.0182954
Mam20019	Ery05704	470	11	-5.00799	2.61852	0.00041722	0.0182954
Mam09987	Ery23337	7759	216	-4.77064	6.65649	0.000422859	0.0183439
Mam05786	Ery21570	12763	357	-4.76404	7.37437	0.00042497	0.0183439
Mam09452	Ery21551	560	14	-4.91577	2.87159	0.000427023	0.0183439
Mam20157	Ery27793	153	3177	4.77021	5.76391	0.000427105	0.0183439
Mam00518	Ery17552	0	45	8.70654	-0.34412	0.000429684	0.0183439
Mam02634	Ery13852	0	45	8.70654	-0.34412	0.000429684	0.0183439
Mam30476	Ery18296	2030	56	-4.78179	4.72442	0.000436738	0.0185633
Mam11120	Ery21884	0	44	8.67419	-0.374556	0.00045654	0.0193202
Mam01202	Ery16819	122	2477	4.73746	5.40633	0.000463118	0.0195134
Mam15949	Ery07762	13	299	4.90384	2.361	0.000467039	0.0195934
Mam24204	Ery00993	5885	169	-4.72562	6.25958	0.00046922	0.0196001
Mam06173	Ery10142	3286	94	-4.7305	5.41969	0.000477785	0.0198722
Mam04849	Ery03293	0	43	8.64111	-0.405644	0.000485619	0.0200921
Mam13916	Ery03469	12177	239390	4.69255	12.0012	0.00048722	0.0200921
Mam10216	Ery07502	771	21	-4.7957	3.33324	0.000493999	0.0202854
Mam29246	Ery27672	10	248	5.00799	2.09047	0.000500931	0.0204832
Mam24465	Ery29542	1849	53	-4.72635	4.59202	0.00050636	0.0204964
Mam04666	Ery01343	11	247	4.8665	2.08916	0.000506488	0.0204964
Mam16496	Ery09254	13	291	4.86473	2.32348	0.000507598	0.0204964
Mam05757	Ery07993	6913	205	-4.67945	6.49336	0.000513857	0.0206244
Mam20059	Ery07970	0	42	8.60725	-0.437414	0.000517152	0.0206244
Mam03917	Ery22060	0	42	8.60725	-0.437414	0.000517152	0.0206244
Mam02244	Ery15717	2001	58	-4.71051	4.70627	0.000525039	0.0208531
Mam05791	Ery14203	1301	24936	4.65582	8.73961	0.000528871	0.0209195
Mam18062	Ery03804	1379	40	-4.7083	4.17093	0.000541239	0.0213217
Mam17847	Ery29558	0	41	8.57257	-0.469895	0.000551401	0.0216341
Mam10978	Ery26525	1450	43	-4.67666	4.24426	0.000560281	0.0218939
Mam23430	Ery04792	3472	105	-4.65044	5.50199	0.000570036	0.0221856
Mam02987	Ery12166	2445	74	-4.64871	4.99702	0.000578918	0.022388
Mam16296	Ery30081	3698	113	-4.63559	5.5934	0.00058363	0.022388
Mam26620	Ery13894	17441	541	-4.615	7.83028	0.000583942	0.022388
Mam11117	Ery13759	16065	499	-4.613	7.71184	0.000584477	0.022388
Mam27934	Ery23576	531	15	-4.74028	2.80149	0.000596055	0.0226203
Mam09836	Ery18705	2227	68	-4.63579	4.86308	0.00059652	0.0226203
Mam05982	Ery23953	60	1142	4.64262	4.29455	0.00059891	0.0226203
Mam23019	Ery26267	3	85	5.15497	0.569998	0.000599879	0.0226203
Mam21381	Ery08638	87	1645	4.63411	4.82043	0.000603989	0.022687
Mam12971	Ery01005	653	11950	4.58892	7.68116	0.000615707	0.0230379
Mam25878	Ery14081	9	210	4.91791	1.85598	0.000621652	0.0231709
Mam00082	Ery28342	21	418	4.70113	2.84788	0.000628792	0.0233472
Mam14196	Ery00770	12	245	4.73077	2.08224	0.000678563	0.0250991
Mam06374	Ery25997	10	223	4.85476	1.94367	0.000692336	0.0254297
Mam18940	Ery30440	98	1755	4.55598	4.91678	0.000692751	0.0254297
Mam27238	Ery14519	581	17	-4.69071	2.93192	0.000708201	0.0258988
Mam11936	Ery20064	0	38	8.46325	-0.571946	0.000722027	0.0263051
Mam23022	Ery15487	7976	136945	4.4972	11.2032	0.000744511	0.0270227
Mam09817	Ery26365	674	21	-4.60175	3.14776	0.000749681	0.0271088
Mam15500	Ery07890	4328	145	-4.50311	5.82541	0.000758175	0.027314
Mam19211	Ery05950	49798	1711	-4.46765	9.34968	0.000794682	0.0285232
Mam27178	Ery00747	293	4894	4.45681	6.39918	0.000827037	0.029575
Mam16180	Ery12931	452	14	-4.60676	2.57648	0.000832851	0.0296734
Mam25811	Ery01087	550	17	-4.61163	2.85652	0.000839459	0.0297992
Mam27533	Ery20579	4057	140	-4.46042	5.73407	0.000843762	0.0298427
Mam07605	Ery16071	14	266	4.62939	2.2035	0.000847482	0.0298653
Mam06861	Ery20589	4486	158	-4.43106	5.88019	0.000884486	0.0310564
Mam04711	Ery13232	124	2037	4.4319	5.13674	0.000903866	0.0316223
Mam07493	Ery15063	9	185	4.73515	1.68167	0.000924892	0.0322415
Mam09257	Ery07349	266	8	-4.64127	1.82148	0.000939024	0.0324319
Mam09122	Ery29577	18362	664	-4.39373	7.91385	0.000939366	0.0324319
Mam01730	Ery07362	8651	312	-4.39734	6.82835	0.000940393	0.0324319
Mam09564	Ery20177	337	10	-4.66435	2.15621	0.000949404	0.032536
Mam23565	Ery01553	13	238	4.57479	2.0468	0.000950127	0.032536
Mam09703	Ery12304	3274	118	-4.3975	5.42793	0.000957763	0.032682
Mam20755	Ery29715	3167	50085	4.37857	9.7573	0.000961925	0.0327088
Mam30204	Ery25281	0	34	8.30326	-0.720238	0.000968173	0.0328062
Mam17085	Ery01568	288	4558	4.37902	6.30009	0.000982677	0.0331816
Mam06533	Ery25522	9	181	4.70363	1.65172	0.000995478	0.0334972
Mam23562	Ery21760	1883	68	-4.39374	4.63174	0.00100556	0.0335168
Mam29568	Ery25283	23937	887	-4.35856	8.29789	0.0010067	0.0335168
Mam09747	Ery02139	150	2376	4.37964	5.36093	0.00100951	0.0335168
Mam11684	Ery02025	776	27	-4.44409	3.35615	0.00101207	0.0335168
Mam17223	Ery08475	24182	898	-4.35547	8.31272	0.00101335	0.0335168
Mam20692	Ery01588	1419	51	-4.39989	4.22458	0.00104502	0.0344464
Mam13739	Ery22694	2384	88	-4.36262	4.97269	0.00105804	0.0347575
Mam09820	Ery08621	3697	138	-4.3471	5.60529	0.00106249	0.0347858
Mam03105	Ery01224	855	30	-4.43251	3.49566	0.0010669	0.0348127
Mam16857	Ery29300	269	4129	4.33483	6.15962	0.001076	0.0349918
Mam18978	Ery31009	93	1444	4.35004	4.64482	0.0010974	0.0355682
Mam29979	Ery10162	97	1494	4.33848	4.69439	0.00110292	0.0356279
Mam22957	Ery08469	2097	78	-4.35137	4.78858	0.00110921	0.0357122
Mam02753	Ery10646	2132	80	-4.33878	4.81299	0.00112721	0.0361713
Mam00902	Ery18622	216	3268	4.31384	5.82347	0.00113421	0.0362759
Mam17963	Ery14766	53	818	4.3398	3.82732	0.00117293	0.0373888
Mam00867	Ery09341	4314	166	-4.30344	5.82975	0.00117672	0.0373888
Mam10517	Ery13660	9	170	4.61323	1.56599	0.00119588	0.0378736
Mam09969	Ery07138	1556	59	-4.32304	4.36064	0.00120005	0.0378763
Mam18856	Ery02136	9827	384	-4.28175	7.01757	0.00120379	0.0378763
Mam23841	Ery24379	2942	114	-4.29296	5.27882	0.00121687	0.0380502
Mam24178	Ery11681	21	338	4.39474	2.55601	0.00121717	0.0380502
Mam15072	Ery13504	251	3704	4.27799	6.00575	0.00122825	0.0381649
Mam02556	Ery00498	0	32	8.21608	-0.800478	0.00122871	0.0381649
Mam06043	Ery04552	384	5633	4.26966	6.61065	0.00123805	0.0383151
Mam03519	Ery14137	20075	796	-4.26086	8.04879	0.00124146	0.0383151
Mam01800	Ery02024	2794	110	-4.26998	5.20561	0.00126777	0.0390031
Mam13688	Ery21337	6	116	4.63605	1.02375	0.00129437	0.0396955
Mam01953	Ery16913	254	3669	4.24716	5.99359	0.00130008	0.0396976
Mam03881	Ery16059	995	38	-4.3113	3.71877	0.00130658	0.0396976
Mam02660	Ery02288	22	346	4.3618	2.59101	0.00130673	0.0396976
Mam03397	Ery11924	216	7	-4.53096	1.53161	0.0013159	0.0398511
Mam14208	Ery19935	96	1403	4.26275	4.60753	0.00133755	0.0403808
Mam29978	Ery12554	984	38	-4.29526	3.70358	0.00135391	0.0406956
Mam01231	Ery13988	72	1056	4.26721	4.19825	0.00135638	0.0406956
Mam27827	Ery00524	1560	21833	4.20221	8.5681	0.00140417	0.0419082
Mam14274	Ery10371	234	3305	4.21468	5.8446	0.00140545	0.0419082
Mam15449	Ery10505	22668	937	-4.20087	8.22704	0.00141002	0.0419157
Mam01394	Ery03210	12	193	4.38676	1.75604	0.00142264	0.0421288
Mam11032	Ery18005	192	2699	4.20768	5.55298	0.00142588	0.0421288
Mam20882	Ery10839	6707	277	-4.20174	6.47085	0.00143393	0.0422378
Mam00075	Ery16556	30	447	4.28621	2.96173	0.00144358	0.0423338
Mam00283	Ery09673	380	5292	4.19467	6.52438	0.00144593	0.0423338
Mam17464	Ery26292	117	1635	4.19849	4.83119	0.00149768	0.0436492
Mam25863	Ery03173	2230	92	-4.20223	4.88438	0.00150252	0.0436492
Mam09525	Ery02166	51	723	4.21707	3.6558	0.00150437	0.0436492
Mam15617	Ery14710	3161	132	-4.18522	5.38764	0.00153058	0.0442632
Mam14930	Ery03402	719	29	-4.23135	3.25678	0.00153467	0.0442632
Mam12496	Ery05863	935	12658	4.15417	7.78428	0.00156197	0.0447692
Mam20910	Ery02693	538	7293	4.15591	6.98893	0.00156529	0.0447692
Mam28839	Ery17912	7514	320	-4.15754	6.63695	0.00156607	0.0447692
Mam13370	Ery10044	0	29	8.07457	-0.929808	0.00158827	0.0452704
Mam16864	Ery07096	37	523	4.21142	3.19082	0.00160709	0.0456724
Mam11406	Ery17918	7	123	4.50289	1.11181	0.00162792	0.046129
Mam10745	Ery11657	311	4168	4.13919	6.18304	0.00163508	0.046197
Mam06288	Ery20135	17	260	4.31894	2.18424	0.0016491	0.0464575
Mam09268	Ery07588	18	275	4.31803	2.26444	0.00165675	0.0465379
Mam08522	Ery00581	9549	418	-4.11799	6.98464	0.00170329	0.0477068
Mam24867	Ery15188	201	2646	4.11302	5.52941	0.00174565	0.0486823
Mam16690	Ery22229	94	1256	4.13342	4.45483	0.00174816	0.0486823

## Sheet: TC-homoeologs in gonad
Gene ID in BSB	Gene ID in TC	Read counts in BTF3	Read counts in TBF3	log2FC	log2CPM	P-value	FDR
Mam09485	Ery04906	0	626901	22.5095	13.3726	7.75486e-18	7.52609e-14
Mam27868	Ery07328	0	251655	21.1927	12.0558	1.62507e-16	7.88566e-13
Mam04974	Ery06962	0	218121	20.9864	11.8495	2.61754e-16	8.46774e-13
Mam30691	Ery19685	15	664037	15.8859	13.4557	5.93241e-15	1.43935e-11
Mam15775	Ery21266	11	237787	14.8468	11.9741	6.52201e-14	1.26592e-10
Mam00898	Ery20546	12	209905	14.5429	11.7942	1.31781e-13	2.13156e-10
Mam15629	Ery24438	0	32025	18.2185	9.08175	1.56717e-13	2.17277e-10
Mam18249	Ery00496	24	221374	13.6282	11.871	8.20515e-13	9.95387e-10
Mam10949	Ery03457	22	186641	13.5068	11.6248	1.24215e-12	1.33946e-09
Mam21285	Ery20061	18	121317	13.1727	11.0033	2.59303e-12	2.51654e-09
Mam19928	Ery13624	8	41975	12.7971	9.47225	1.0879e-11	9.59823e-09
Mam21480	Ery12879	0	8069	16.2298	7.09333	1.54968e-11	1.2533e-08
Mam13656	Ery14266	9070	0	-15.9327	6.79678	3.07658e-11	2.29679e-08
Mam22693	Ery24702	0	5406	15.652	6.51572	5.88356e-11	4.07857e-08
Mam12496	Ery05863	17	41860	11.7193	9.46852	7.35491e-11	4.75863e-08
Mam00118	Ery08578	0	4822	15.487	6.35087	8.61371e-11	5.22476e-08
Mam24144	Ery22210	2	8806	12.4691	7.21963	1.33702e-10	7.63281e-08
Mam06746	Ery08982	11	18859	11.1904	8.31849	3.03547e-10	1.63662e-07
Mam20574	Ery30417	19182	6	-11.1517	7.87749	4.33173e-10	2.2126e-07
Mam10156	Ery07226	0	2831	14.7187	5.58306	5.07141e-10	2.34606e-07
Mam21101	Ery29800	3908	0	-14.7181	5.58335	5.07649e-10	2.34606e-07
Mam06340	Ery12950	3789	0	-14.6735	5.5388	5.63109e-10	2.48408e-07
Mam07105	Ery19533	506	497908	10.4079	13.0413	1.09724e-09	4.62986e-07
Mam06654	Ery28419	2513	0	-14.0811	4.94754	2.20555e-09	8.91869e-07
Mam06801	Ery04514	0	1795	14.0615	4.92646	2.31164e-09	8.9738e-07
Mam23739	Ery17739	2294	0	-13.9496	4.81631	2.98994e-09	1.11605e-06
Mam13503	Ery18461	0	1192	13.4709	4.33685	9.00518e-09	3.23686e-06
Mam23927	Ery24133	44668	49	-9.36339	9.09828	1.38596e-08	4.80384e-06
Mam15663	Ery00171	0	1030	13.2602	4.12658	1.46533e-08	4.90382e-06
Mam04547	Ery28467	1212	526706	9.22906	13.1238	1.64665e-08	5.32692e-06
Mam06068	Ery30455	1358	0	-13.1933	4.06248	1.70521e-08	5.33841e-06
Mam15107	Ery12574	145	61622	9.19558	10.0284	1.85728e-08	5.63279e-06
Mam28083	Ery27758	69	29820	9.21821	8.98125	1.91809e-08	5.64092e-06
Mam24583	Ery23193	11093	13	-9.25957	7.08942	2.18797e-08	6.24535e-06
Mam12729	Ery09370	996	0	-12.746	3.61747	4.76739e-08	1.32193e-05
Mam05055	Ery00013	3	1487	9.351	4.65739	4.96755e-08	1.33917e-05
Mam30039	Ery24178	21	6347	8.69541	6.75059	8.17958e-08	2.14548e-05
Mam18560	Ery20168	4320	7	-8.78226	5.73096	8.72483e-08	2.22827e-05
Mam04868	Ery01084	30795	75	-8.21381	8.56448	1.82688e-07	4.54613e-05
Mam14671	Ery20923	1000	1	-9.35618	3.62519	2.02961e-07	4.92435e-05
Mam22409	Ery15656	11017	30	-8.04976	7.08259	2.91834e-07	6.81375e-05
Mam19899	Ery08056	0	416	11.9524	2.82366	2.94877e-07	6.81375e-05
Mam17230	Ery11225	1000	152581	7.71899	11.3408	5.34742e-07	0.00012069
Mam14654	Ery02427	18	2854	7.76309	5.6013	6.7675e-07	0.00014927
Mam11031	Ery18970	25	3643	7.64452	5.95375	8.15596e-07	0.000174598
Mam01736	Ery26189	1098	2	-8.56127	3.76094	8.27564e-07	0.000174598
Mam25748	Ery17289	233	28857	7.41732	8.93989	1.0904e-06	0.000225156
Mam06250	Ery04268	13	1806	7.56799	4.94276	1.27341e-06	0.000257468
Mam12603	Ery09229	8282	36	-7.37589	6.67437	1.32718e-06	0.000262863
Mam28910	Ery25352	0	258	11.2634	2.13969	1.42709e-06	0.000276998
Mam05124	Ery04371	0	255	11.2465	2.12298	1.49075e-06	0.000283682
Mam06200	Ery25097	12272	57	-7.28179	7.24195	1.59421e-06	0.000290815
Mam01310	Ery27684	0	249	11.2122	2.08896	1.61134e-06	0.000290815
Mam08307	Ery19244	0	247	11.2006	2.07745	1.6481e-06	0.000290815
Mam12487	Ery20350	0	247	11.2006	2.07745	1.6481e-06	0.000290815
Mam11864	Ery11584	1988	203702	7.14466	11.761	1.97749e-06	0.000342706
Mam07824	Ery07569	317	0	-11.0948	1.98371	2.08351e-06	0.000354745
Mam18320	Ery23984	0	228	11.0852	1.96317	2.13492e-06	0.000357231
Mam02310	Ery17243	0	226	11.0724	1.9506	2.21517e-06	0.000364377
Mam26623	Ery06410	40	4054	7.12379	6.11099	2.49705e-06	0.000403813
Mam10441	Ery12381	0	216	11.0072	1.88604	2.54528e-06	0.000403813
Mam08202	Ery16825	1397	6	-7.37251	4.11163	2.57974e-06	0.000403813
Mam02927	Ery04976	289	0	-10.9615	1.85281	2.82648e-06	0.000435412
Mam15043	Ery28971	264	0	-10.831	1.72496	3.7844e-06	0.000573869
Mam24868	Ery27413	1	290	8.45085	2.31044	4.13182e-06	0.000616913
Mam07967	Ery13731	8	857	7.18318	3.8717	4.45411e-06	0.000636194
Mam04472	Ery30126	0	182	10.7602	1.64204	4.45762e-06	0.000636194
Mam03863	Ery21090	0	182	10.7602	1.64204	4.45762e-06	0.000636194
Mam29513	Ery28667	4470	28	-6.84758	5.78932	4.77359e-06	0.000667595
Mam26258	Ery08882	0	178	10.7282	1.61043	4.81521e-06	0.000667595
Mam29552	Ery08482	0	170	10.6619	1.54503	5.65017e-06	0.000772323
Mam29042	Ery10056	44	3401	6.73338	5.86095	5.78633e-06	0.000779949
Mam06385	Ery08999	2	341	7.77886	2.54483	6.44644e-06	0.000857023
Mam23965	Ery06187	700	3	-7.35115	3.12066	6.62662e-06	0.000869072
Mam12659	Ery02828	0	159	10.5654	1.44998	6.91909e-06	0.000886799
Mam13364	Ery10815	2	333	7.74462	2.51098	6.94453e-06	0.000886799
Mam23826	Ery20900	41	3027	6.66685	5.69364	7.13638e-06	0.000899462
Mam09710	Ery11551	0	157	10.5472	1.43201	7.29302e-06	0.00090742
Mam21452	Ery12596	206	0	-10.4733	1.37572	8.42732e-06	0.00103528
Mam06160	Ery09653	418308	3357	-6.49544	12.3391	8.68234e-06	0.00105328
Mam25749	Ery17197	743	4	-7.03435	3.20813	9.04096e-06	0.00108324
Mam27674	Ery26418	0	144	10.4226	1.30938	9.61502e-06	0.00113797
Mam22411	Ery12450	192	0	-10.3719	1.27704	1.05995e-05	0.00123937
Mam09402	Ery01616	17461	149	-6.40591	7.75819	1.102e-05	0.00127321
Mam15622	Ery17911	2849	23	-6.48041	5.14413	1.13031e-05	0.00129055
Mam29956	Ery29634	0	136	10.3402	1.22839	1.14832e-05	0.00129587
Mam28027	Ery06730	0	134	10.3188	1.20741	1.22098e-05	0.00136203
Mam04471	Ery01292	0	133	10.308	1.19681	1.24653e-05	0.00137472
Mam05890	Ery07773	0	131	10.2862	1.17536	1.29974e-05	0.0014173
Mam14478	Ery30989	180	0	-10.2788	1.18672	1.32745e-05	0.00143143
Mam05667	Ery09682	48	2823	6.33952	5.59664	1.46453e-05	0.0015619
Mam07854	Ery16478	172	0	-10.2133	1.1232	1.51094e-05	0.00159387
Mam01192	Ery13322	0	120	10.1598	1.05135	1.72881e-05	0.00178815
Mam13728	Ery00295	190	10202	6.21139	7.45096	1.73195e-05	0.00178815
Mam23885	Ery26773	2	250	7.33118	2.103	1.75926e-05	0.00179722
Mam29015	Ery12709	10418	103	-6.19307	7.01611	1.81582e-05	0.00183568
Mam10088	Ery23875	4843	48	-6.18785	5.91198	2.01948e-05	0.00202052
Mam11869	Ery14547	1059	9	-6.39626	3.72215	2.11584e-05	0.00209533
Mam20307	Ery28120	3	233	6.67754	2.00748	2.21135e-05	0.00216779
Mam27008	Ery08707	0	111	10.0474	0.941321	2.24675e-05	0.00218047
Mam19866	Ery28942	151	0	-10.0256	0.941778	2.30334e-05	0.00221326
Mam11120	Ery21884	0	108	10.0079	0.902698	2.42221e-05	0.00230466
Mam27309	Ery22352	4	277	6.52868	2.25622	2.63926e-05	0.0024868
Mam10496	Ery20760	4	272	6.50241	2.23045	2.80358e-05	0.00261622
Mam21788	Ery24103	15621	179	-5.98078	7.60334	2.89783e-05	0.00267401
Mam18978	Ery31009	15	800	6.18904	3.78243	2.92734e-05	0.00267401
Mam28155	Ery28166	443	3	-6.69128	2.4723	2.94817e-05	0.00267401
Mam23917	Ery31010	22	1107	6.10943	4.25095	3.01997e-05	0.00271377
Mam22852	Ery19233	945	9	-6.23197	3.56078	3.0641e-05	0.00272817
Mam14571	Ery29462	60716	720	-5.93196	9.56232	3.12829e-05	0.00276
Mam00244	Ery20377	926	9	-6.20267	3.53204	3.27066e-05	0.0028369
Mam02799	Ery01820	429	3	-6.64496	2.427	3.2739e-05	0.0028369
Mam23126	Ery29128	0	97	9.85307	0.751527	3.42697e-05	0.00293279
Mam23881	Ery09926	4656	55	-5.93504	5.85897	3.46842e-05	0.00293279
Mam21954	Ery07331	15396	187	-5.89681	7.58376	3.47523e-05	0.00293279
Mam14711	Ery29672	24	1090	5.96237	4.23088	3.69059e-05	0.00306291
Mam26576	Ery01733	70016	875	-5.85632	9.76916	3.69253e-05	0.00306291
Mam22836	Ery27099	13	638	6.06698	3.45878	3.85575e-05	0.00317119
Mam14773	Ery27905	337	2	-6.85764	2.08193	3.94678e-05	0.00321878
Mam06685	Ery10115	17213	225	-5.791	7.74646	4.4028e-05	0.00356077
Mam26000	Ery23064	2	185	6.89699	1.67652	4.69954e-05	0.00376934
Mam19471	Ery22200	2	182	6.87341	1.65343	4.91497e-05	0.00389375
Mam05993	Ery23384	43	1716	5.77957	4.88754	4.95423e-05	0.00389375
Mam15984	Ery12731	1000	12	-5.90269	3.64674	4.97501e-05	0.00389375
Mam19309	Ery29921	119	0	-9.68241	0.612188	5.04826e-05	0.00389823
Mam10190	Ery19247	1365	17	-5.85272	4.09432	5.06108e-05	0.00389823
Mam10240	Ery01836	310	11853	5.72195	7.67505	5.11873e-05	0.0039116
Mam23013	Ery08458	3231	43	-5.76228	5.33556	5.30759e-05	0.00402423
Mam19818	Ery24247	0	82	9.611	0.516021	5.9352e-05	0.00443085
Mam16182	Ery01687	0	82	9.611	0.516021	5.9352e-05	0.00443085
Mam11953	Ery10260	296	2	-6.67057	1.8997	6.0021e-05	0.00444659
Mam16802	Ery00601	751	9	-5.90052	3.23632	6.4429e-05	0.004737
Mam00134	Ery18626	803	10	-5.84675	3.3331	6.56078e-05	0.0047874
Mam00520	Ery22534	3	165	6.17995	1.52138	6.73663e-05	0.00487903
Mam28120	Ery22961	4152	61	-5.62065	5.69952	6.92971e-05	0.00495653
Mam04300	Ery02015	7339	110	-5.59289	6.52101	6.94578e-05	0.00495653
Mam14726	Ery01452	0	77	9.52035	0.428141	7.28714e-05	0.00516217
Mam01887	Ery23010	17	641	5.69047	3.47183	7.38383e-05	0.00519276
Mam14568	Ery19360	716	9	-5.83168	3.16913	7.48289e-05	0.00522456
Mam04352	Ery13771	33046	514	-5.54051	8.69206	7.55743e-05	0.00523892
Mam01624	Ery00062	0	75	9.48244	0.391436	7.82577e-05	0.00538646
Mam05381	Ery26591	0	74	9.4631	0.372729	8.11454e-05	0.00554589
Mam04676	Ery27217	95	3144	5.51215	5.76545	8.68442e-05	0.00589387
Mam09379	Ery29347	2852	46	-5.48521	5.16139	9.48191e-05	0.00639041
Mam18460	Ery21810	457	6	-5.76075	2.5289	9.80709e-05	0.00656399
Mam22299	Ery06666	0	69	9.36232	0.275377	0.000101732	0.0067624
Mam22453	Ery30693	92	0	-9.31167	0.25992	0.000110085	0.00724974
Mam29952	Ery01381	1313	21	-5.49353	4.0454	0.000110558	0.00724974
Mam09653	Ery05819	168	5028	5.368	6.44568	0.000115039	0.00749297
Mam06844	Ery18695	154	4474	5.32501	6.27837	0.000126911	0.00821111
Mam16103	Ery15937	14	466	5.50806	3.0175	0.000134488	0.00857892
Mam13263	Ery28877	0	63	9.23128	0.149185	0.000135247	0.00857892
Mam15009	Ery26691	0	63	9.23128	0.149185	0.000135247	0.00857892
Mam24752	Ery07048	6	232	5.70499	2.01468	0.000138249	0.00871241
Mam15320	Ery18485	0	62	9.20824	0.12704	0.000141153	0.00883801
Mam21679	Ery06165	70	1981	5.28559	5.10495	0.000142513	0.00886594
Mam14911	Ery18732	754	13	-5.38089	3.25218	0.000149456	0.00923866
Mam08784	Ery18437	5313	101	-5.24987	6.0632	0.000152019	0.0093376
Mam03692	Ery13239	2603	49	-5.26247	5.03509	0.000158511	0.0096558
Mam18062	Ery03804	1517	28	-5.28862	4.25768	0.000159633	0.0096558
Mam01949	Ery21538	82	0	-9.14593	0.103936	0.000161009	0.0096558
Mam11345	Ery23475	8	284	5.59013	2.306	0.000161179	0.0096558
Mam24669	Ery26673	300	4	-5.72637	1.93128	0.000167693	0.00998442
Mam06949	Ery16085	80	0	-9.11037	0.0706013	0.000176299	0.0104111
Mam08328	Ery29938	166	4330	5.16966	6.23519	0.000177642	0.0104111
Mam09564	Ery20177	337	5	-5.57955	2.099	0.000178077	0.0104111
Mam30370	Ery16903	7190	145	-5.16508	6.5015	0.000181043	0.0104962
Mam20235	Ery11537	40	1085	5.22224	4.23944	0.000181696	0.0104962
Mam00131	Ery15646	0	57	9.08714	0.0109259	0.000184655	0.010604
Mam14113	Ery15011	8440	174	-5.13347	6.73346	0.000192336	0.0109801
Mam19572	Ery23443	1	88	6.73157	0.626579	0.000195874	0.0110715
Mam16034	Ery11643	8995	187	-5.12146	6.82561	0.000196218	0.0110715
Mam29610	Ery11396	285	4	-5.6524	1.86002	0.000197884	0.0111009
Mam16624	Ery15014	0	55	9.03571	-0.03826	0.000213021	0.0118814
Mam11247	Ery05837	0	54	9.00929	-0.063494	0.000223726	0.0121605
Mam19713	Ery20447	0	54	9.00929	-0.063494	0.000223726	0.0121605
Mam09753	Ery12984	0	54	9.00929	-0.063494	0.000223726	0.0121605
Mam16718	Ery26570	74	0	-8.99811	-0.0343092	0.000223726	0.0121605
Mam00822	Ery14923	3616	77	-5.08572	5.51321	0.000224289	0.0121605
Mam30150	Ery29018	657	13	-5.18226	3.05999	0.000232273	0.0125234
Mam16496	Ery09254	9	278	5.39227	2.27975	0.000240637	0.0129027
Mam30395	Ery26151	216	5099	5.02594	6.475	0.000243633	0.0129274
Mam09257	Ery07349	229	3	-5.73976	1.54946	0.000243762	0.0129274
Mam24946	Ery18002	4	138	5.52402	1.27886	0.000245419	0.0129445
Mam24060	Ery20120	3314	73	-5.03676	5.38901	0.000248334	0.0130275
Mam00587	Ery05171	2842	63	-5.02731	5.16802	0.000253912	0.0132121
Mam04233	Ery16688	188	2	-6.01612	1.26773	0.000255223	0.0132121
Mam02041	Ery08069	8758	198	-5.00052	6.79063	0.000255939	0.0132121
Mam04232	Ery13764	4011	90	-5.0105	5.66476	0.000259367	0.0132978
Mam28095	Ery06615	6600	150	-4.99269	6.38303	0.000260338	0.0132978
Mam10206	Ery15228	29407	677	-4.97488	8.53826	0.000264972	0.0134636
Mam30476	Ery18296	2080	47	-4.99889	4.71957	0.000275054	0.0139031
Mam02832	Ery01847	5	157	5.39818	1.46474	0.000292752	0.0146986
Mam09200	Ery28792	180	2	-5.95343	1.20774	0.000293821	0.0146986
Mam01072	Ery26579	25	589	5.01595	3.36646	0.000306538	0.0152235
Mam16857	Ery29300	136	3003	4.92901	5.71463	0.000308822	0.0152235
Mam06928	Ery22374	5304	127	-4.91726	6.07029	0.00030902	0.0152235
Mam17323	Ery30829	5526	133	-4.90987	6.12962	0.00031343	0.0153628
Mam05681	Ery16185	1395	32	-4.97571	4.14582	0.000318389	0.0155274
Mam11155	Ery29183	14387	352	-4.88686	7.50994	0.000324167	0.0157302
Mam22112	Ery02740	174	2	-5.90456	1.16106	0.000326143	0.0157473
Mam28277	Ery17692	447	9	-5.15217	2.51078	0.000335645	0.0161259
Mam06861	Ery20589	4801	118	-4.87947	5.92793	0.000341036	0.0163042
Mam29246	Ery27672	10	248	5.07788	2.12461	0.000344479	0.0163881
Mam12368	Ery18618	5	148	5.31307	1.38291	0.000348979	0.0164997
Mam16044	Ery28516	7191	179	-4.86158	6.51083	0.000350225	0.0164997
Mam11658	Ery04398	0	46	8.77845	-0.282951	0.000360512	0.016883
Mam03057	Ery20996	3	97	5.41418	0.783192	0.000363208	0.016883
Mam04911	Ery28289	269	5	-5.25456	1.78695	0.00036358	0.016883
Mam00450	Ery02295	5	144	5.27357	1.34501	0.000382394	0.0175007
Mam20972	Ery29962	34	739	4.9018	3.69617	0.000383386	0.0175007
Mam09987	Ery23337	8331	214	-4.81636	6.7245	0.000383581	0.0175007
Mam27494	Ery05955	625	14	-5.00414	2.99357	0.000385539	0.0175007
Mam06173	Ery10142	3406	87	-4.82347	5.43521	0.000385899	0.0175007
Mam05757	Ery07993	7296	189	-4.80411	6.53367	0.000392048	0.0176505
Mam18940	Ery30440	134	2735	4.8155	5.58362	0.000393189	0.0176505
Mam05348	Ery12098	71970	1884	-4.78968	9.83541	0.000394658	0.0176505
Mam17605	Ery29543	2	94	5.92099	0.72925	0.000406029	0.0179486
Mam02244	Ery15717	2032	52	-4.81967	4.69173	0.000406217	0.0179486
Mam26308	Ery04987	867	17222	4.77761	8.23855	0.000408474	0.0179486
Mam10600	Ery25993	42	887	4.86144	3.96009	0.000408721	0.0179486
Mam00518	Ery17552	0	44	8.71447	-0.343433	0.000429684	0.0184698
Mam11267	Ery25413	0	44	8.71447	-0.343433	0.000429684	0.0184698
Mam13076	Ery13469	0	44	8.71447	-0.343433	0.000429684	0.0184698
Mam03917	Ery22060	0	44	8.71447	-0.343433	0.000429684	0.0184698
Mam20019	Ery05704	509	12	-4.92863	2.70254	0.000430106	0.0184698
Mam23562	Ery21760	602	14	-4.95006	2.9416	0.000434929	0.0185946
Mam15500	Ery07890	4631	125	-4.74439	5.88061	0.000454807	0.0191832
Mam02634	Ery13852	0	43	8.68138	-0.374646	0.00045654	0.0191832
Mam21490	Ery12491	58	0	-8.64741	-0.358525	0.00045654	0.0191832
Mam23430	Ery04792	3602	97	-4.7474	5.51846	0.000456601	0.0191832
Mam23989	Ery27239	45	896	4.7768	3.97751	0.000464494	0.0193016
Mam17835	Ery15191	10	225	4.93752	1.98982	0.000467689	0.0193016
Mam24465	Ery29542	1880	50	-4.76398	4.58181	0.000468514	0.0193016
Mam13571	Ery00098	101	1959	4.74147	5.10528	0.000471671	0.0193016
Mam00082	Ery28342	23	469	4.80691	3.04597	0.000472346	0.0193016
Mam07605	Ery16071	10	224	4.9311	1.98366	0.000473279	0.0193016
Mam10978	Ery26525	1628	43	-4.77346	4.37449	0.000473342	0.0193016
Mam24701	Ery10877	1288	34	-4.7734	4.0378	0.000477285	0.019381
Mam22833	Ery03466	3	89	5.29014	0.665153	0.000483432	0.0195488
Mam13916	Ery03469	12270	229654	4.69201	11.9786	0.000487801	0.0196436
Mam12082	Ery28781	14558	407	-4.69451	7.53369	0.000490456	0.0196689
Mam00231	Ery10593	2203	60	-4.73017	4.81114	0.000499975	0.0198943
Mam10216	Ery07502	817	21	-4.80917	3.38334	0.000500176	0.0198943
Mam20755	Ery29715	3039	56256	4.67604	9.94986	0.000505437	0.0200215
Mam23052	Ery18018	9	218	5.04166	1.94153	0.000514944	0.0202158
Mam09452	Ery21551	570	14	-4.87128	2.86603	0.000515503	0.0202158
Mam05786	Ery21570	13066	371	-4.67209	7.3786	0.000516592	0.0202158
Mam06374	Ery25997	10	217	4.88532	1.93982	0.000521281	0.0203174
Mam13688	Ery21337	4	108	5.17068	0.940576	0.000525977	0.0204184
Mam20059	Ery07970	0	40	8.57731	-0.472531	0.000551401	0.0213201
Mam27788	Ery04111	469	12	-4.81059	2.5896	0.000555742	0.0214027
Mam09836	Ery18705	2335	67	-4.65518	4.89768	0.00057723	0.0220793
Mam05982	Ery23953	63	1148	4.65021	4.33889	0.000578607	0.0220793
Mam23275	Ery15512	6238	183	-4.62461	6.31441	0.000580852	0.0220793
Mam16296	Ery30081	3840	112	-4.63247	5.61492	0.000586892	0.0220793
Mam27934	Ery23576	546	14	-4.80924	2.80663	0.000588084	0.0220793
Mam27265	Ery05060	0	39	8.54088	-0.506684	0.000588658	0.0220793
Mam05012	Ery13615	1515	43	-4.66969	4.27484	0.000594252	0.0220793
Mam20692	Ery01588	1599	46	-4.65047	4.35315	0.000595375	0.0220793
Mam03489	Ery23662	84	1	-5.785	0.158035	0.000597091	0.0220793
Mam01397	Ery30560	6693	198	-4.61258	6.41637	0.000597638	0.0220793
Mam24204	Ery00993	5923	175	-4.6143	6.24013	0.000598338	0.0220793
Mam27238	Ery14519	626	17	-4.72824	3.00491	0.00060595	0.0222669
Mam05791	Ery14203	1253	21879	4.5917	8.59076	0.000608009	0.0222669
Mam26620	Ery13894	18899	568	-4.59025	7.91408	0.00061555	0.0224583
Mam01202	Ery16819	127	2231	4.59898	5.29803	0.0006308	0.0229285
Mam12971	Ery01005	740	12697	4.56632	7.80683	0.000648253	0.0234628
Mam22938	Ery20253	1361	40	-4.61913	4.1227	0.000650335	0.0234628
Mam23924	Ery03628	416	11	-4.76204	2.42037	0.000660564	0.0237436
Mam10006	Ery06347	51	0	-8.46235	-0.527212	0.000673569	0.0241217
Mam16299	Ery01004	384	10	-4.78274	2.30571	0.000682739	0.0243602
Mam15949	Ery07762	16	297	4.66758	2.39604	0.000690468	0.0245458
Mam22198	Ery10667	4	99	5.04528	0.82145	0.000696382	0.0246656
Mam25811	Ery01087	565	16	-4.66727	2.86056	0.000722188	0.0254814
Mam09122	Ery29577	19784	627	-4.51373	7.98321	0.000724666	0.0254814
Mam09817	Ery26365	666	19	-4.65805	3.0961	0.000743342	0.0259904
Mam20265	Ery14165	214	5	-4.92477	1.47338	0.000744497	0.0259904
Mam12908	Ery15693	13410	431	-4.49337	7.42323	0.00076196	0.0265047
Mam19071	Ery06814	0	36	8.42573	-0.614243	0.000775117	0.0267705
Mam11936	Ery20064	0	36	8.42573	-0.614243	0.000775117	0.0267705
Mam09703	Ery12304	3570	115	-4.48919	5.5157	0.000789732	0.0271785
Mam11117	Ery13759	16352	533	-4.47315	7.71015	0.000794056	0.0272003
Mam16524	Ery12467	963	30	-4.53391	3.62941	0.000795971	0.0272003
Mam04945	Ery04210	4197	137	-4.47029	5.74962	0.000819048	0.0278791
Mam15072	Ery13504	259	4126	4.45872	6.19022	0.000826989	0.0278791
Mam27533	Ery20579	4107	134	-4.47093	5.71836	0.00082731	0.0278791
Mam02902	Ery05130	5903	194	-4.46081	6.24158	0.000827323	0.0278791
Mam24178	Ery11681	22	386	4.58971	2.77458	0.000869996	0.0292156
Mam00283	Ery09673	846	13171	4.4261	7.86565	0.000875533	0.0293002
Mam01730	Ery07362	8945	302	-4.42222	6.84246	0.00089078	0.029708
Mam02987	Ery12166	2429	81	-4.43875	4.96335	0.000894654	0.0297279
Mam30204	Ery25281	0	34	8.34351	-0.690645	0.000897504	0.0297279
Mam21381	Ery08638	94	1483	4.44336	4.71611	0.000902152	0.0297802
Mam09820	Ery08621	3822	129	-4.422	5.61688	0.000919049	0.0302352
Mam17223	Ery08475	25691	893	-4.38053	8.36589	0.000960276	0.0314108
Mam03532	Ery22605	304	4617	4.38993	6.35541	0.000963845	0.0314108
Mam09747	Ery02139	156	2389	4.40128	5.40502	0.000964494	0.0314108
Mam10535	Ery18236	4	89	4.89183	0.676447	0.000974214	0.0316212
Mam20627	Ery17596	111	1683	4.38638	4.90091	0.000993013	0.032124
Mam28839	Ery17912	8017	281	-4.36814	6.687	0.000999029	0.0322112
Mam03998	Ery25982	129	1954	4.38521	5.11609	0.00100824	0.0324006
Mam10517	Ery13660	10	174	4.56688	1.63665	0.00104121	0.0333497
Mam16625	Ery00474	332	10	-4.5729	2.10664	0.00106785	0.0340903
Mam02012	Ery00821	94	1400	4.36027	4.63691	0.00107911	0.0343369
Mam23022	Ery15487	9184	132115	4.31227	11.197	0.00110816	0.0350862
Mam01800	Ery02024	2895	104	-4.33176	5.22091	0.00110989	0.0350862
Mam02753	Ery10646	2121	76	-4.33494	4.77291	0.00111708	0.035199
Mam06043	Ery04552	378	5430	4.30974	6.59305	0.00112827	0.0354366
Mam14274	Ery10371	236	3364	4.29825	5.9032	0.00118023	0.0369488
Mam01056	Ery25198	7350	272	-4.28977	6.56548	0.00118845	0.0370232
Mam24867	Ery15188	167	2380	4.29762	5.40443	0.00119024	0.0370232
Mam00867	Ery09341	4600	170	-4.29141	5.88992	0.00119754	0.0371115
Mam29568	Ery25283	25565	956	-4.2751	8.3638	0.00120346	0.0371115
Mam19211	Ery05950	33488	1253	-4.2743	8.75324	0.00120455	0.0371115
Mam14208	Ery19935	102	1464	4.3071	4.7038	0.00121046	0.0371755
Mam27178	Ery00747	299	4198	4.27659	6.22359	0.00121865	0.0371931
Mam03519	Ery14137	21309	800	-4.26937	8.10143	0.00121907	0.0371931
Mam10124	Ery10558	323	4537	4.27729	6.33553	0.00122253	0.0371931
Mam22957	Ery08469	2283	84	-4.29692	4.88065	0.00122714	0.037217
Mam11406	Ery17918	7	131	4.66341	1.22978	0.00124465	0.0376303
Mam16864	Ery07096	37	534	4.31165	3.25256	0.00128197	0.0385329
Mam29913	Ery04804	189	2630	4.26332	5.55007	0.00128245	0.0385329
Mam29979	Ery10162	100	1398	4.26908	4.63921	0.00129962	0.0389283
Mam15449	Ery10505	23552	906	-4.23427	8.24753	0.00131331	0.0390543
Mam01231	Ery13988	78	1089	4.26661	4.27965	0.00131392	0.0390543
Mam03397	Ery11924	222	7	-4.50076	1.54017	0.0013159	0.0390543
Mam18856	Ery02136	10355	398	-4.23529	7.06238	0.00132508	0.039159
Mam03881	Ery16059	1059	39	-4.29364	3.77648	0.00132749	0.039159
Mam09969	Ery07138	1539	58	-4.26156	4.31507	0.00133747	0.0393338
Mam17085	Ery01568	29	426	4.33566	2.92703	0.00138912	0.0407292
Mam10745	Ery11657	301	4037	4.21056	6.17051	0.00140748	0.0411434
Mam10409	Ery03260	108	2	-5.21724	0.512853	0.00141509	0.0412416
Mam07493	Ery15063	9	157	4.56837	1.49038	0.00142812	0.0414461
Mam29978	Ery12554	1012	38	-4.26552	3.71269	0.00143065	0.0414461
Mam30373	Ery04896	11336	450	-4.18876	7.19528	0.00146	0.0421705
Mam30728	Ery21693	71	958	4.21712	4.09765	0.00146711	0.0422502
Mam20882	Ery10839	7341	292	-4.18568	6.56895	0.00147497	0.0423507
Mam27597	Ery13527	5912	237	-4.17432	6.25746	0.0015272	0.0437213
Mam20157	Ery27793	183	2393	4.17359	5.41853	0.00155662	0.0444323
Mam06288	Ery20135	18	258	4.29608	2.21058	0.00156757	0.0445715
Mam14930	Ery03402	752	29	-4.2259	3.28886	0.00157068	0.0445715
Mam27827	Ery00524	823	10578	4.14956	7.5629	0.00157851	0.0446571
Mam18933	Ery22483	2341	30001	4.1455	9.06686	0.0015829	0.0446571
Mam13370	Ery10044	0	28	8.06435	-0.947349	0.00158827	0.0446788
Mam01953	Ery16913	251	3209	4.14135	5.84319	0.00162691	0.0456334
Mam26781	Ery10916	81873	3400	-4.12397	10.0506	0.001656	0.0463156
Mam01200	Ery26146	6	104	4.54825	0.908084	0.00168235	0.0469173
Mam12562	Ery27247	204	7	-4.37885	1.42633	0.00169267	0.0470698
Mam08377	Ery24284	57	737	4.15494	3.72357	0.00169773	0.0470756
Mam21020	Ery00229	6823	85186	4.10788	10.5744	0.00171263	0.0472877
Mam07320	Ery09523	13427	562	-4.1124	7.44347	0.00171512	0.0472877
Mam11032	Ery18005	197	2473	4.11476	5.46908	0.0017291	0.0475379
Mam25863	Ery03173	2156	90	-4.11494	4.8076	0.00179503	0.0492113

## Sheet: BSB-homoeologs in liver
Gene ID in BSB	Gene ID in TC	Read counts in BTF3	Read counts in TBF3	log2FC	log2CPM	P-value	FDR
Mam28095	Ery06615	2	2251	9.75588	4.85301	3.02756e-08	0.000129662
Mam21101	Ery29800	832	0	-12.8595	3.71929	3.58638e-08	0.000129662
Mam11163	Ery22751	802	0	-12.8065	3.6665	4.06126e-08	0.000129662
Mam14224	Ery28252	739	0	-12.6885	3.54893	5.32877e-08	0.000129662
Mam22108	Ery04079	0	478	11.7582	2.62816	4.4734e-07	0.000870792
Mam20458	Ery17721	321	0	-11.4858	2.35345	8.39941e-07	0.00127586
Mam11831	Ery21403	1	598	8.76925	2.95114	9.17599e-07	0.00127586
Mam21617	Ery26614	3839	33	-7.15811	5.93138	2.44839e-06	0.00297877
Mam21020	Ery00229	2173	20	-7.05567	5.11189	3.41582e-06	0.00337974
Mam20009	Ery04438	0	256	10.8577	1.74053	3.47245e-06	0.00337974
Mam22725	Ery12671	11	1646	6.90886	4.41284	5.27692e-06	0.00466912
Mam30738	Ery07161	0	213	10.5925	1.48094	6.34944e-06	0.00514993
Mam21285	Ery20061	6882	87	-6.60538	6.77768	7.24258e-06	0.00542246
Mam12838	Ery24076	26980	372	-6.48188	8.74954	9.12405e-06	0.00634317
Mam26383	Ery09667	124	12613	6.36517	7.35235	1.23228e-05	0.00799584
Mam10907	Ery12518	1325	21	-6.2721	4.40713	2.02525e-05	0.0123198
Mam22822	Ery13647	426	6	-6.41928	2.77477	2.32547e-05	0.013314
Mam17100	Ery30755	110	0	-9.9417	0.833925	2.75633e-05	0.0139723
Mam30716	Ery16759	52619	1038	-5.96549	9.72001	2.88566e-05	0.0139723
Mam20051	Ery26620	396	6	-6.31396	2.6714	2.9408e-05	0.0139723
Mam20075	Ery22434	2	276	6.72869	1.85954	3.01468e-05	0.0139723
Mam22747	Ery25802	104	0	-9.86086	0.755248	3.3323e-05	0.0141265
Mam27674	Ery26418	217	2	-6.96798	1.80561	3.35036e-05	0.0141265
Mam07933	Ery28592	5846	120	-5.90668	6.55151	3.48338e-05	0.0141265
Mam16170	Ery25391	281	19978	5.84916	8.02305	3.82119e-05	0.0148767
Mam27916	Ery00041	8	693	6.11498	3.17941	4.06831e-05	0.0152295
Mam19713	Ery20447	3199	70	-5.8133	5.68384	4.48135e-05	0.0161545
Mam11631	Ery20032	79927	1847	-5.73729	10.327	4.81789e-05	0.0167473
Mam01958	Ery09304	21	1459	5.80894	4.2529	5.13222e-05	0.0172248
Mam25471	Ery17633	4	387	6.25491	2.34505	6.21849e-05	0.019779
Mam11822	Ery17323	19	1260	5.74099	4.04333	6.29969e-05	0.019779
Mam03710	Ery24342	62	3751	5.61434	5.61587	7.00961e-05	0.020586
Mam11267	Ery25413	17	1097	5.70063	3.84505	7.35819e-05	0.020586
Mam28575	Ery22630	73	4304	5.5775	5.81477	7.43767e-05	0.020586
Mam02265	Ery05246	46157	1238	-5.52228	9.53913	7.80469e-05	0.020586
Mam23420	Ery25387	79	0	-9.4647	0.371601	7.82577e-05	0.020586
Mam27181	Ery29580	79	0	-9.4647	0.371601	7.82577e-05	0.020586
Mam10740	Ery26827	1873	50	-5.52536	4.91802	8.89059e-05	0.0227438
Mam01826	Ery29384	181	9873	5.46658	7.01401	9.11342e-05	0.0227438
Mam06078	Ery09744	224	5	-5.74883	1.86582	0.000112094	0.0272754
Mam15629	Ery24438	697	19	-5.48885	3.49634	0.000117078	0.0277931
Mam13498	Ery06102	36579	1144	-5.30066	9.20872	0.000127943	0.0296493
Mam00131	Ery15646	0	82	9.21688	0.156201	0.000135247	0.0306131
Mam25748	Ery17289	67400	2168	-5.26019	10.0914	0.00013983	0.0309311
Mam16117	Ery07892	828	37222	5.18822	8.93485	0.000164374	0.0355524
Mam09485	Ery04906	46160	1638	-5.11849	9.54912	0.000191498	0.0405184
Mam26000	Ery23064	555	23511	5.10245	8.2745	0.000199907	0.041157
Mam08225	Ery22371	0	72	9.02959	-0.0199882	0.000202973	0.041157
Mam01841	Ery29319	487	16	-5.21769	2.98807	0.000212771	0.0422633

## Sheet: TC-homoeologs in liver
Gene ID in BSB	Gene ID in TC	Read counts in BTF3	Read counts in TBF3	log2FC	log2CPM	P-value	FDR
Mam19899	Ery08056	0	232966	20.6938	11.5533	5.00958e-16	4.88233e-12
Mam15745	Ery15207	165	903499	12.1318	13.509	2.09536e-11	1.02107e-07
Mam11163	Ery22751	1462	0	-13.664	4.52633	5.62626e-09	1.82778e-05
Mam28095	Ery06615	1	2126	10.6139	4.78176	1.35346e-08	3.00026e-05
Mam12496	Ery05863	4	4803	9.90359	5.95625	1.53923e-08	3.00026e-05
Mam21101	Ery29800	810	0	-12.8121	3.67677	4.00131e-08	6.36903e-05
Mam19928	Ery13624	46	25893	8.84709	8.38721	4.57452e-08	6.36903e-05
Mam22544	Ery05681	341	0	-11.5642	2.43599	7.0159e-07	0.000854712
Mam21285	Ery20061	8462	70	-7.2008	7.06669	1.89005e-06	0.00184529
Mam22725	Ery12671	8	1760	7.47519	4.51703	1.89338e-06	0.00184529
Mam20075	Ery22434	0	296	11.0742	1.95762	2.13492e-06	0.00189154
Mam11831	Ery21403	2	570	7.79001	2.89732	2.79746e-06	0.002272
Mam07933	Ery28592	5879	63	-6.82707	6.54435	4.5603e-06	0.00341883
Mam30738	Ery07161	0	206	10.5515	1.44521	6.91909e-06	0.00481667
Mam15663	Ery00171	493	54795	6.50988	9.48116	8.47941e-06	0.00510721
Mam21617	Ery26614	3962	52	-6.53391	5.97818	9.06626e-06	0.00510721
Mam21020	Ery00229	2019	26	-6.55757	5.00635	9.18289e-06	0.00510721
Mam20009	Ery04438	0	188	10.4197	1.31659	9.43257e-06	0.00510721
Mam26383	Ery09667	120	12670	6.4348	7.3698	1.059e-05	0.00543211
Mam02265	Ery05246	61	6333	6.4092	6.3702	1.14306e-05	0.00557015
Mam11031	Ery18970	1	260	7.58303	1.78047	1.37331e-05	0.00637345
Mam11267	Ery25413	4	574	6.83908	2.9133	1.70875e-05	0.00756977
Mam28027	Ery06730	943	81381	6.14502	10.0563	1.92455e-05	0.00788836
Mam24721	Ery18989	123	0	-10.094	0.987449	1.94255e-05	0.00788836
Mam30716	Ery16759	53951	976	-6.07453	9.75033	2.26939e-05	0.00884698
Mam22822	Ery13647	423	6	-6.39339	2.76102	2.42395e-05	0.00908606
Mam22747	Ery25802	109	0	-9.91981	0.817654	2.90672e-05	0.0104922
Mam11822	Ery17323	15	1287	6.12616	4.07931	3.11959e-05	0.0108584
Mam19713	Ery20447	3488	69	-5.94294	5.80227	3.27892e-05	0.0110194
Mam20051	Ery26620	379	6	-6.23497	2.60566	3.47261e-05	0.0112814
Mam28575	Ery22630	60	4325	5.88283	5.82789	3.7764e-05	0.0118725
Mam06495	Ery11611	5	488	6.29097	2.68697	4.4569e-05	0.0128374
Mam07962	Ery04262	9	728	6.03409	3.26282	4.51079e-05	0.0128374
Mam15629	Ery24438	932	19	-5.89215	3.90235	4.67819e-05	0.0128374
Mam27916	Ery00041	9	717	6.01213	3.24133	4.73948e-05	0.0128374
Mam01348	Ery23688	93	0	-9.69104	0.595481	4.7419e-05	0.0128374
Mam16170	Ery25391	265	16970	5.71414	7.80187	5.20414e-05	0.013708
Mam09485	Ery04906	49808	1234	-5.62091	9.64283	6.25891e-05	0.0159984
Mam01841	Ery29319	621	13	-5.84921	3.31956	6.49931e-05	0.0159984
Mam25087	Ery14198	0	102	9.5384	0.465633	6.56614e-05	0.0159984
Mam01826	Ery29384	170	9946	5.58347	7.03392	7.0652e-05	0.0167945
Mam10907	Ery12518	1409	35	-5.61174	4.50223	7.99301e-05	0.0185476
Mam23019	Ery26267	1104	60757	5.49599	9.64603	8.27971e-05	0.018766
Mam01192	Ery13322	1935	100327	5.41005	10.3715	0.000100202	0.0221948
Mam10740	Ery26827	1624	45	-5.45529	4.71003	0.000107572	0.0232977
Mam25471	Ery17633	5	365	5.87212	2.2788	0.000112984	0.0239378
Mam03710	Ery24342	57	2901	5.38056	5.26249	0.000118552	0.0245832
Mam26000	Ery23064	513	25170	5.33019	8.37865	0.000121271	0.024623
Mam01958	Ery09304	30	1429	5.28253	4.24579	0.000158453	0.031516
Mam27674	Ery26418	167	3	-6.02123	1.4402	0.000164019	0.0319705
Mam25748	Ery17289	101455	3653	-5.08167	10.6821	0.000207546	0.0396617
Mam08225	Ery22371	0	71	9.01656	-0.0282046	0.000213021	0.0399251
Mam20373	Ery17336	182	7144	5.00775	6.57118	0.000252022	0.0457691
Mam04547	Ery28467	270018	10356	-4.9906	12.097	0.000253594	0.0457691

## Sheet: BSB-homoeologs in muscle
Gene ID in BSB	Gene ID in TC	Read counts in BTF3	Read counts in TBF3	log2FC	log2CPM	P-value	FDR
Mam21101	Ery29800	4022	0	-15.0152	5.88638	2.45313e-10	2.31722e-06
Mam00578	Ery19218	2192	0	-14.1396	5.01183	1.85021e-09	8.44259e-06
Mam02265	Ery05246	0	2075	13.9786	4.8514	2.68132e-09	8.44259e-06
Mam13141	Ery13572	0	1697	13.6885	4.56194	5.22845e-09	1.2347e-05
Mam30384	Ery17484	0	1549	13.5569	4.43064	7.0826e-09	1.33804e-05
Mam11219	Ery08044	0	1393	13.4038	4.27795	1.00863e-08	1.58791e-05
Mam21490	Ery12491	835	0	-12.7473	3.62338	4.56795e-08	6.16412e-05
Mam00534	Ery18194	0	824	12.6464	3.52353	5.7594e-08	6.80041e-05
Mam08862	Ery30734	0	781	12.5691	3.44662	6.88492e-08	7.22611e-05
Mam15351	Ery25628	703	0	-12.4991	3.37632	8.0876e-08	7.63954e-05
Mam18633	Ery00781	8	3287	8.57903	5.51766	1.38925e-07	0.000119298
Mam18978	Ery31009	0	584	12.1498	3.02993	1.79754e-07	0.000137696
Mam28907	Ery27600	0	575	12.1274	3.00769	1.89503e-07	0.000137696
Mam22808	Ery14747	0	544	12.0475	2.92835	2.27413e-07	0.000153439
Mam27202	Ery25538	0	458	11.7993	2.68221	4.02562e-07	0.000253506
Mam23767	Ery07856	1501	5	-8.27512	4.47115	4.78006e-07	0.000266489
Mam13914	Ery25378	160	36859	7.76487	9.00602	5.01129e-07	0.000266489
Mam26781	Ery10916	0	421	11.6778	2.56186	5.31716e-07	0.000266489
Mam04351	Ery26828	397	0	-11.6749	2.55776	5.36025e-07	0.000266489
Mam14755	Ery08432	320	0	-11.364	2.24991	1.0888e-06	0.00051424
Mam19899	Ery08056	0	322	11.2911	2.17958	1.28269e-06	0.000576966
Mam16802	Ery00601	284	0	-11.1919	2.07983	1.61134e-06	0.000691849
Mam04974	Ery06962	0	284	11.1101	2.00094	1.93862e-06	0.000781428
Mam16478	Ery08087	266	0	-11.0974	1.98662	1.98542e-06	0.000781428
Mam20458	Ery17721	251	0	-11.0137	1.90407	2.41828e-06	0.000912895
Mam27698	Ery28839	0	262	10.9938	1.88642	2.51273e-06	0.000912895
Mam17100	Ery30755	239	0	-10.9431	1.83445	2.82648e-06	0.000988848
Mam15092	Ery22001	223	0	-10.8432	1.73607	3.57259e-06	0.00117444
Mam20265	Ery14165	3	613	7.53598	3.10675	3.64537e-06	0.00117444
Mam06837	Ery23881	220	0	-10.8237	1.71685	3.72995e-06	0.00117444
Mam25218	Ery08374	214	0	-10.7838	1.67763	4.07273e-06	0.00120045
Mam08586	Ery20558	0	226	10.7807	1.67688	4.07273e-06	0.00120045
Mam28108	Ery01531	8553	78	-6.8563	6.98657	4.19381e-06	0.00120045
Mam19486	Ery28030	0	219	10.7353	1.63234	4.5263e-06	0.00122931
Mam12838	Ery24076	3093	28	-6.86273	5.52015	4.63833e-06	0.00122931
Mam13771	Ery00918	203	0	-10.7077	1.60283	4.81521e-06	0.00122931
Mam22725	Ery12671	203	0	-10.7077	1.60283	4.81521e-06	0.00122931
Mam02012	Ery00821	0	209	10.6679	1.56624	5.2952e-06	0.00127449
Mam11631	Ery20032	1229	10	-7.0049	4.18999	5.39424e-06	0.00127449
Mam04547	Ery28467	37	4306	6.77615	5.91614	5.39693e-06	0.00127449
Mam16528	Ery18754	3	532	7.33157	2.90493	5.81108e-06	0.00133882
Mam15900	Ery13768	0	197	10.5827	1.4827	6.34944e-06	0.00142802
Mam04959	Ery02774	91584	988	-6.6161	10.4089	6.60847e-06	0.00145171
Mam14687	Ery26593	180	0	-10.5343	1.43267	7.16552e-06	0.00150412
Mam25219	Ery07093	0	190	10.5305	1.43164	7.16552e-06	0.00150412
Mam05464	Ery28962	0	182	10.4685	1.37097	8.27354e-06	0.00169895
Mam15979	Ery12613	11	1206	6.67905	4.08448	8.96687e-06	0.00180215
Mam23565	Ery01553	162	0	-10.3824	1.28391	9.99391e-06	0.00196672
Mam19273	Ery19530	0	169	10.3616	1.26661	1.05995e-05	0.00204331
Mam05791	Ery14203	0	164	10.3183	1.22437	1.1719e-05	0.00221396
Mam14654	Ery02427	0	163	10.3095	1.21577	1.19612e-05	0.0022154
Mam24828	Ery10343	0	159	10.2737	1.18085	1.27277e-05	0.00231204
Mam25934	Ery16843	8886	116	-6.33961	7.04696	1.31872e-05	0.00235031
Mam07962	Ery04262	140	0	-10.172	1.07843	1.61511e-05	0.00282524
Mam20274	Ery06865	361	3	-6.93269	2.43314	1.71702e-05	0.00286497
Mam21854	Ery28941	0	145	10.1408	1.05153	1.72881e-05	0.00286497
Mam26026	Ery27916	0	145	10.1408	1.05153	1.72881e-05	0.00286497
Mam19034	Ery16511	0	143	10.1208	1.03207	1.81044e-05	0.00294852
Mam12092	Ery26014	536	6	-6.53272	3.00248	2.18092e-05	0.00349169
Mam09710	Ery11551	122	0	-9.97368	0.885395	2.54917e-05	0.00401324
Mam05757	Ery07993	307	3	-6.69902	2.20389	2.89073e-05	0.00447637
Mam24142	Ery04773	115	0	-9.88852	0.802751	3.06795e-05	0.00461677
Mam02826	Ery18347	661	9	-6.26023	3.30628	3.07915e-05	0.00461677
Mam07319	Ery06627	12	881	6.10187	3.64009	3.17525e-05	0.00468647
Mam06384	Ery02964	0	118	9.84387	0.76369	3.3323e-05	0.00484261
Mam25338	Ery02816	401	5	-6.37119	2.58885	3.63903e-05	0.00520822
Mam29811	Ery10341	239	14642	5.85439	7.69247	3.80358e-05	0.00536248
Mam04647	Ery00924	104	0	-9.74363	0.662491	4.19818e-05	0.00583177
Mam28565	Ery03498	0	108	9.71626	0.640597	4.45929e-05	0.00601749
Mam16777	Ery05196	0	108	9.71626	0.640597	4.45929e-05	0.00601749
Mam16117	Ery07892	0	106	9.68933	0.614665	4.7419e-05	0.00627445
Mam27868	Ery07328	0	105	9.67567	0.601522	4.89196e-05	0.00627445
Mam23420	Ery25387	0	104	9.66188	0.588259	5.04826e-05	0.00627445
Mam26383	Ery09667	0	104	9.66188	0.588259	5.04826e-05	0.00627445
Mam28388	Ery09024	0	104	9.66188	0.588259	5.04826e-05	0.00627445
Mam10297	Ery01140	0	104	9.66188	0.588259	5.04826e-05	0.00627445
Mam28027	Ery06730	0	103	9.64796	0.574872	5.2111e-05	0.00633229
Mam06160	Ery09653	815	14	-5.93218	3.61169	5.22886e-05	0.00633229
Mam08062	Ery21784	0	98	9.57626	0.506009	6.13639e-05	0.00733726
Mam05185	Ery12303	0	97	9.56148	0.491832	6.34654e-05	0.00749368
Mam22087	Ery14464	0	92	9.48523	0.418782	7.55021e-05	0.00880486
Mam28155	Ery28166	0	90	9.45357	0.388494	7.82577e-05	0.00901491
Mam09024	Ery14835	0	87	9.40473	0.341834	8.73496e-05	0.00994102
Mam28095	Ery06615	0	85	9.37123	0.309867	9.41849e-05	0.0104667
Mam12846	Ery00272	0	85	9.37123	0.309867	9.41849e-05	0.0104667
Mam15107	Ery12574	18	931	5.60136	3.72789	9.7585e-05	0.0107185
Mam06948	Ery23866	79	0	-9.3475	0.28159	0.000101732	0.01092
Mam10907	Ery12518	0	83	9.33693	0.277175	0.000101732	0.01092
Mam08984	Ery11688	78	0	-9.32915	0.264048	0.000105801	0.0111813
Mam14966	Ery18205	3642	91	-5.40258	5.77697	0.000107588	0.0111813
Mam15433	Ery05636	2266	56	-5.41719	5.0929	0.000107951	0.0111813
Mam20692	Ery01588	77	0	-9.31056	0.24629	0.000110085	0.0111813
Mam03322	Ery10240	0	81	9.30179	0.243725	0.000110085	0.0111813
Mam04030	Ery25059	3	211	5.99791	1.60079	0.000116281	0.0116226
Mam01348	Ery23688	75	0	-9.27266	0.210105	0.000119352	0.0116226
Mam02262	Ery03207	0	79	9.26578	0.20948	0.000119352	0.0116226
Mam05445	Ery01152	0	79	9.26578	0.20948	0.000119352	0.0116226
Mam21339	Ery30537	0	78	9.24744	0.192048	0.000124366	0.0119874
Mam06064	Ery01925	1739	45	-5.35002	4.71325	0.000134428	0.012649
Mam14726	Ery01452	72	0	-9.21386	0.154068	0.000135247	0.012649
Mam04378	Ery02946	0	76	9.21002	0.156538	0.000135247	0.012649
Mam11846	Ery25372	71	0	-9.19372	0.134895	0.000141153	0.0130719
Mam06250	Ery04268	4	231	5.72755	1.73355	0.000154858	0.0142018
Mam15052	Ery12265	398	9	-5.52853	2.59161	0.000158196	0.0143684
Mam29472	Ery22139	0	72	9.13216	0.082783	0.000161009	0.0144847
Mam24582	Ery09915	9675	279	-5.19712	7.19073	0.000164115	0.0146248
Mam00657	Ery16638	0	71	9.11201	0.0637392	0.000168429	0.0148519
Mam26530	Ery16938	3	187	5.82382	1.43289	0.000169808	0.0148519
Mam09095	Ery13125	6	296	5.51436	2.08993	0.000176118	0.0152625
Mam17963	Ery14766	29	1165	5.24042	4.05832	0.000182597	0.0154358
Mam22747	Ery25802	311	7	-5.52957	2.23927	0.000182959	0.0154358
Mam07482	Ery16581	0	69	9.07087	0.02488	0.000184655	0.0154358
Mam26258	Ery08882	0	69	9.07087	0.02488	0.000184655	0.0154358
Mam11155	Ery29183	1520	44	-5.18818	4.52357	0.000192568	0.0159561
Mam25126	Ery06690	403	10	-5.39656	2.61237	0.000198961	0.0162386
Mam00814	Ery07194	168	3	-5.82971	1.35888	0.000199415	0.0162386
Mam26520	Ery00677	834	24	-5.19329	3.66021	0.00020166	0.0162513
Mam03985	Ery00819	3	177	5.74459	1.35672	0.000203108	0.0162513
Mam25748	Ery17289	25	983	5.20854	3.81501	0.000204733	0.0162513
Mam10495	Ery18655	1119	33	-5.15999	4.08366	0.00020993	0.016525
Mam13892	Ery15055	0	65	8.98488	-0.056129	0.000223726	0.0170429
Mam04160	Ery24818	0	65	8.98488	-0.056129	0.000223726	0.0170429
Mam11079	Ery23125	61	0	-8.97511	-0.0722979	0.000223726	0.0170429
Mam07403	Ery02763	61	0	-8.97511	-0.0722979	0.000223726	0.0170429
Mam22161	Ery05919	17	676	5.22157	3.27719	0.000232458	0.0174893
Mam11545	Ery25998	0	64	8.96255	-0.077113	0.00023514	0.0174893
Mam11218	Ery12565	0	64	8.96255	-0.077113	0.00023514	0.0174893
Mam16506	Ery08814	1108	37679	5.00573	9.07536	0.000245834	0.0181102
Mam09257	Ery07349	0	63	8.93988	-0.0984069	0.000247324	0.0181102
Mam19141	Ery05256	405	11	-5.26786	2.62254	0.000252307	0.0182022
Mam09490	Ery06665	22223	737	-4.99585	8.39587	0.000252434	0.0182022
Mam00231	Ery10593	0	61	8.89343	-0.141962	0.000274263	0.0196264
Mam24661	Ery01522	6493	222	-4.95129	6.6227	0.000285509	0.0200845
Mam04456	Ery03333	1339	44	-5.00528	4.34629	0.000288634	0.0200845
Mam19095	Ery20129	0	60	8.86964	-0.164244	0.000289169	0.0200845
Mam06920	Ery19710	56	0	-8.85198	-0.18823	0.000289169	0.0200845
Mam03596	Ery29392	500	15	-5.12878	2.92786	0.000303021	0.0208869
Mam00797	Ery05154	0	59	8.84544	-0.186875	0.000305145	0.0208869
Mam16104	Ery10244	1111	38	-4.94685	4.07956	0.000331248	0.0224658
Mam02134	Ery12717	1563	55	-4.90733	4.57196	0.000332967	0.0224658
Mam18209	Ery11705	4531	164	-4.86882	6.10663	0.000341981	0.0229103
Mam01717	Ery22935	0	55	8.74438	-0.281129	0.000360512	0.023814
Mam19810	Ery15752	0	55	8.74438	-0.281129	0.000360512	0.023814
Mam18249	Ery00496	120	3616	4.83003	5.70115	0.000375164	0.0246097
Mam29042	Ery10056	60	1836	4.8508	4.72418	0.000386047	0.0251489
Mam02224	Ery24689	12	400	4.96298	2.53339	0.000396611	0.0256602
Mam23853	Ery03007	0	53	8.69107	-0.330672	0.000404847	0.0260149
Mam15311	Ery26898	50	0	-8.68886	-0.340879	0.000429684	0.0272403
Mam10949	Ery03457	0	52	8.66366	-0.356098	0.000429684	0.0272403
Mam17868	Ery30273	0	51	8.63571	-0.38198	0.00045654	0.0285594
Mam04528	Ery24871	0	51	8.63571	-0.38198	0.00045654	0.0285594
Mam10915	Ery24590	258	8	-5.07076	1.98431	0.000462185	0.0287224
Mam10004	Ery23548	178	5	-5.20001	1.45397	0.000483249	0.0296779
Mam29513	Ery28667	0	50	8.60722	-0.408335	0.000485619	0.0296779
Mam28585	Ery11413	16516	674	-4.69655	7.97783	0.000487192	0.0296779
Mam27827	Ery00524	124	3455	4.71707	5.6395	0.000490129	0.0296779
Mam16170	Ery25391	0	49	8.57815	-0.435181	0.000517152	0.0311148
Mam00898	Ery20546	73	1987	4.6824	4.84392	0.000538805	0.0322123
Mam11822	Ery17323	46	0	-8.56887	-0.452417	0.000551401	0.0327581
Mam11960	Ery02977	1417	59	-4.66481	4.43929	0.000564957	0.0333536
Mam28849	Ery21630	52	1396	4.66156	4.33664	0.000600882	0.0352542
Mam05114	Ery00200	72031	3169	-4.58831	10.1065	0.000611588	0.0356128
Mam25487	Ery17872	259	9	-4.90895	1.9947	0.000614534	0.0356128
Mam23295	Ery20435	0	46	8.48725	-0.518858	0.000629255	0.0357749
Mam14918	Ery17046	0	46	8.48725	-0.518858	0.000629255	0.0357749
Mam07130	Ery01921	0	46	8.48725	-0.518858	0.000629255	0.0357749
Mam22303	Ery05671	33	884	4.65657	3.68004	0.000632481	0.0357749
Mam12610	Ery30247	1012	44	-4.60137	3.95752	0.000695526	0.0388552
Mam07894	Ery11528	450	19	-4.63836	2.793	0.000699019	0.0388552
Mam18991	Ery14402	14975	686	-4.52979	7.8431	0.00070067	0.0388552
Mam07428	Ery18356	381	9324	4.5308	7.07796	0.000703392	0.0388552
Mam11741	Ery16058	6852	322	-4.49269	6.7171	0.000766608	0.042101
Mam09485	Ery04906	39	960	4.53535	3.80331	0.00078946	0.0431054
Mam02708	Ery03303	29	720	4.54625	3.38981	0.000829828	0.0439791
Mam20028	Ery04914	40	0	-8.36781	-0.637754	0.000833396	0.0439791
Mam10507	Ery10419	40	0	-8.36781	-0.637754	0.000833396	0.0439791
Mam13157	Ery28694	40	0	-8.36781	-0.637754	0.000833396	0.0439791
Mam03365	Ery08490	0	42	8.35638	-0.638567	0.000833396	0.0439791
Mam08734	Ery05812	0	42	8.35638	-0.638567	0.000833396	0.0439791
Mam09420	Ery09420	1360	31281	4.44164	8.8276	0.000840935	0.0441304
Mam30611	Ery30477	104	3	-5.13848	0.700074	0.000892904	0.0463269
Mam25403	Ery08134	39	0	-8.33139	-0.671094	0.000897504	0.0463269
Mam24868	Ery27413	0	41	8.32173	-0.670115	0.000897504	0.0463269
Mam23954	Ery25300	6	175	4.75655	1.36583	0.000919054	0.0471814
Mam24101	Ery23266	593	28	-4.48007	3.19486	0.00093776	0.0478815
Mam24378	Ery26083	0	40	8.28621	-0.70237	0.000968173	0.0491686

## Sheet: TC-homoeologs in muscle
Gene ID in BSB	Gene ID in TC	Read counts in BTF3	Read counts in TBF3	log2FC	log2CPM	P-value	FDR
Mam19928	Ery13624	0	11048	16.3872	7.25601	1.03313e-11	9.77965e-08
Mam15745	Ery15207	0	7026	15.7342	6.60333	4.66819e-11	2.20945e-07
Mam21101	Ery29800	3984	0	-15.0057	5.87528	2.50922e-10	7.91741e-07
Mam00578	Ery19218	2046	0	-14.0444	4.91513	2.30437e-09	5.45328e-06
Mam11219	Ery08044	0	1462	13.4696	4.34195	8.67173e-09	1.60699e-05
Mam13141	Ery13572	0	1393	13.3998	4.27241	1.01859e-08	1.60699e-05
Mam12846	Ery00272	0	1220	13.2085	4.08174	1.57937e-08	2.13576e-05
Mam04974	Ery06962	0	883	12.7422	3.61729	4.62125e-08	5.46809e-05
Mam08862	Ery30734	0	793	12.5871	3.46299	6.59267e-08	6.93403e-05
Mam27202	Ery25538	0	714	12.4357	3.31246	9.35102e-08	8.85168e-05
Mam10199	Ery00173	0	692	12.3906	3.26759	1.03557e-07	8.91153e-05
Mam19818	Ery24247	0	624	12.2414	3.11934	1.45887e-07	0.000115081
Mam22808	Ery14747	0	569	12.1083	2.98718	1.97566e-07	0.000138498
Mam25768	Ery13100	529	0	-12.0932	2.97107	2.04836e-07	0.000138498
Mam02265	Ery05246	0	461	11.8047	2.68607	3.96648e-07	0.000234667
Mam27868	Ery07328	0	461	11.8047	2.68607	3.96648e-07	0.000234667
Mam26828	Ery19686	421	0	-11.7638	2.64418	4.37219e-07	0.000243454
Mam13076	Ery13469	373	0	-11.5892	2.47114	6.48994e-07	0.000341299
Mam14755	Ery08432	347	0	-11.485	2.36796	8.24593e-07	0.000406776
Mam13914	Ery25378	170	33279	7.52191	8.85428	8.59447e-07	0.000406776
Mam09485	Ery04906	0	332	11.3313	2.21769	1.16858e-06	0.000526749
Mam21490	Ery12491	291	0	-11.2312	2.11696	1.4745e-06	0.000634436
Mam15351	Ery25628	262	0	-11.0798	1.9675	2.08351e-06	0.000831829
Mam27698	Ery28839	0	277	11.0701	1.96007	2.10901e-06	0.000831829
Mam16802	Ery00601	256	0	-11.0464	1.93455	2.24279e-06	0.000849211
Mam20265	Ery14165	3	658	7.63017	3.2023	2.91474e-06	0.00106119
Mam15092	Ery22001	225	0	-10.8603	1.75115	3.42375e-06	0.00117692
Mam28108	Ery01531	9173	80	-6.92895	7.08948	3.58625e-06	0.00117692
Mam25218	Ery08374	221	0	-10.8344	1.7257	3.62407e-06	0.00117692
Mam08586	Ery20558	0	233	10.8207	1.7147	3.72995e-06	0.00117692
Mam16528	Ery18754	3	569	7.42055	2.99519	4.68839e-06	0.00143162
Mam22725	Ery12671	189	0	-10.6089	1.50405	6.03671e-06	0.00178574
Mam14687	Ery26593	187	0	-10.5935	1.48899	6.24291e-06	0.00179077
Mam15979	Ery12613	11	1276	6.75233	4.15939	7.51403e-06	0.00209199
Mam13771	Ery00918	170	0	-10.4561	1.35428	8.58484e-06	0.00226212
Mam22303	Ery05671	4	566	7.01195	2.99034	8.67007e-06	0.00226212
Mam15900	Ery13768	0	177	10.4244	1.3264	9.08097e-06	0.00226212
Mam25219	Ery07093	0	177	10.4244	1.3264	9.08097e-06	0.00226212
Mam05791	Ery14203	0	166	10.3319	1.2361	1.12536e-05	0.00271751
Mam28565	Ery03498	0	165	10.3231	1.22761	1.14832e-05	0.00271751
Mam20274	Ery06865	403	3	-7.09942	2.59167	1.18254e-05	0.00273023
Mam24828	Ery10343	0	161	10.2878	1.19311	1.24653e-05	0.00280944
Mam12838	Ery24076	3420	43	-6.39925	5.67221	1.29035e-05	0.00284056
Mam19273	Ery19530	0	158	10.2607	1.16669	1.32745e-05	0.00284144
Mam04959	Ery02774	84247	1137	-6.30116	10.2945	1.35078e-05	0.00284144
Mam04351	Ery26828	146	0	-10.2367	1.13976	1.38522e-05	0.00285054
Mam25934	Ery16843	8512	117	-6.27335	6.98836	1.50374e-05	0.00302859
Mam21854	Ery28941	0	150	10.1858	1.09377	1.57937e-05	0.00311466
Mam05767	Ery09907	132	0	-10.0914	0.998103	1.94255e-05	0.00375268
Mam20692	Ery01588	126	0	-10.0244	0.932862	2.24675e-05	0.00425354
Mam02826	Ery18347	711	9	-6.37351	3.41208	2.41296e-05	0.00436583
Mam24142	Ery04773	123	0	-9.98964	0.8991	2.42221e-05	0.00436583
Mam12092	Ery26014	516	6	-6.48594	2.951	2.44442e-05	0.00436583
Mam26026	Ery27916	0	129	9.96837	0.882723	2.54917e-05	0.00442181
Mam05757	Ery07993	317	3	-6.75324	2.25158	2.58729e-05	0.00442181
Mam04647	Ery00924	120	0	-9.95405	0.864531	2.6159e-05	0.00442181
Mam19899	Ery08056	0	126	9.93446	0.849884	2.75633e-05	0.00457744
Mam12380	Ery08390	0	121	9.8761	0.793436	3.15294e-05	0.00514581
Mam04378	Ery02946	0	119	9.85208	0.770223	3.3323e-05	0.00526617
Mam28907	Ery27600	7	559	6.20493	2.98074	3.36517e-05	0.00526617
Mam23767	Ery07856	1850	31	-5.98322	4.79262	3.39358e-05	0.00526617
Mam05185	Ery12303	0	114	9.79022	0.710501	3.73279e-05	0.00569913
Mam16777	Ery05196	0	111	9.75179	0.673444	4.07507e-05	0.00612295
Mam06250	Ery04268	4	341	6.28114	2.27345	4.49139e-05	0.00664304
Mam26383	Ery09667	0	107	9.6989	0.622505	4.59777e-05	0.00669577
Mam28388	Ery09024	0	105	9.67172	0.596345	4.89196e-05	0.00701626
Mam29811	Ery10341	268	14764	5.69306	7.70177	5.47222e-05	0.00773135
Mam13892	Ery15055	0	99	9.58693	0.514891	5.9352e-05	0.00826214
Mam22087	Ery14464	0	97	9.55753	0.486684	6.34654e-05	0.00870672
Mam05637	Ery28943	0	96	9.5426	0.47237	6.56614e-05	0.0088793
Mam11846	Ery25372	86	0	-9.474	0.400908	7.55021e-05	0.0100662
Mam00541	Ery00336	358	6	-5.95868	2.43486	7.9742e-05	0.0104839
Mam09024	Ery14835	0	90	9.44962	0.383374	8.11454e-05	0.0105222
Mam28155	Ery28166	0	88	9.41724	0.352444	8.73496e-05	0.0110247
Mam08984	Ery11688	82	0	-9.40538	0.335107	8.73496e-05	0.0110247
Mam07319	Ery06627	35	1726	5.52906	4.61151	9.04372e-05	0.0112642
Mam15107	Ery12574	19	983	5.59414	3.80059	9.59146e-05	0.0117913
Mam25338	Ery02816	419	8	-5.77817	2.66282	9.80632e-05	0.0119009
Mam03985	Ery00819	3	217	6.03035	1.63462	0.000107672	0.012456
Mam02262	Ery03207	0	81	9.29784	0.238648	0.000110085	0.012456
Mam03322	Ery10240	0	81	9.29784	0.238648	0.000110085	0.012456
Mam10907	Ery12518	0	81	9.29784	0.238648	0.000110085	0.012456
Mam28027	Ery06730	5	300	5.78298	2.09843	0.000111433	0.012456
Mam11864	Ery11584	4525	197618	5.35861	11.4511	0.000112279	0.012456
Mam14654	Ery02427	3	214	6.01028	1.61522	0.000112734	0.012456
Mam22747	Ery25802	361	7	-5.75266	2.45025	0.000113165	0.012456
Mam21339	Ery30537	0	80	9.27995	0.221632	0.000114597	0.0124686
Mam13692	Ery20387	75	0	-9.27685	0.212203	0.000119352	0.0128384
Mam04703	Ery24506	0	78	9.24348	0.186987	0.000124366	0.0130806
Mam15663	Ery00171	0	78	9.24348	0.186987	0.000124366	0.0130806
Mam12496	Ery05863	193	8139	5.30729	6.85129	0.000129671	0.0134763
Mam16506	Ery08814	1153	48018	5.28996	9.41177	0.000131025	0.0134763
Mam06649	Ery06996	341	7	-5.67046	2.37036	0.000135034	0.0134763
Mam10535	Ery18236	0	76	9.20607	0.151489	0.000135247	0.0134763
Mam05445	Ery01152	0	76	9.20607	0.151489	0.000135247	0.0134763
Mam24454	Ery08364	0	75	9.187	0.133407	0.000141153	0.0139183
Mam26530	Ery16938	3	198	5.89824	1.50705	0.00014327	0.0139528
Mam15052	Ery12265	407	9	-5.56888	2.62525	0.000145352	0.0139528
Mam06064	Ery01925	1724	46	-5.31405	4.70422	0.00014659	0.0139528
Mam06948	Ery23866	70	0	-9.17748	0.11753	0.000147399	0.0139528
Mam14726	Ery01452	69	0	-9.15676	0.0978272	0.000154009	0.0141539
Mam11545	Ery25998	0	73	9.14807	0.0965475	0.000154009	0.0141539
Mam00657	Ery16638	0	73	9.14807	0.0965475	0.000154009	0.0141539
Mam22161	Ery05919	15	683	5.40752	3.28193	0.000162498	0.0144941
Mam24582	Ery09915	9849	287	-5.19023	7.21921	0.000166558	0.0144941
Mam09095	Ery13125	6	302	5.53523	2.11263	0.000166734	0.0144941
Mam07482	Ery16581	0	71	9.10806	0.058721	0.000168429	0.0144941
Mam28095	Ery06615	0	71	9.10806	0.058721	0.000168429	0.0144941
Mam09257	Ery07349	0	71	9.10806	0.058721	0.000168429	0.0144941
Mam07001	Ery19982	0	71	9.10806	0.058721	0.000168429	0.0144941
Mam25126	Ery06690	415	10	-5.44699	2.6557	0.000180364	0.0153813
Mam06316	Ery00332	0	69	9.06692	0.0198753	0.000184655	0.0155453
Mam24101	Ery23266	616	17	-5.25871	3.22606	0.000185571	0.0155453
Mam25487	Ery17872	272	6	-5.56248	2.05005	0.000190445	0.0158136
Mam07403	Ery02763	64	0	-9.04843	-0.00493573	0.000193532	0.0159302
Mam11218	Ery12565	0	66	9.00291	-0.0404292	0.000213021	0.0172347
Mam04160	Ery24818	0	66	9.00291	-0.0404292	0.000213021	0.0172347
Mam28849	Ery21630	39	1451	5.12308	4.37165	0.000217122	0.0174176
Mam24721	Ery18989	61	0	-8.9793	-0.0702985	0.000223726	0.0177965
Mam10495	Ery18655	1101	34	-5.10184	4.0645	0.000239938	0.0189271
Mam10297	Ery01140	4	201	5.51894	1.53529	0.000243762	0.0190698
Mam26520	Ery00677	808	25	-5.09715	3.61989	0.000249874	0.0193878
Mam04030	Ery25059	3	165	5.63539	1.2545	0.000255223	0.0196418
Mam28585	Ery11413	18046	611	-4.97407	8.09881	0.000265421	0.0202619
Mam00797	Ery05154	0	61	8.88948	-0.146905	0.000274263	0.0206045
Mam11079	Ery23125	57	0	-8.88166	-0.162323	0.000274263	0.0206045
Mam03596	Ery29392	511	15	-5.16829	2.96048	0.00028	0.0208592
Mam00814	Ery07194	150	3	-5.67433	1.20408	0.00028206	0.0208592
Mam18209	Ery11705	4690	163	-4.93554	6.15678	0.000297799	0.021718
Mam05114	Ery00200	94862	3362	-4.90839	10.4948	0.000304033	0.021718
Mam19095	Ery20129	0	59	8.84149	-0.1918	0.000305145	0.021718
Mam24378	Ery26083	0	59	8.84149	-0.1918	0.000305145	0.021718
Mam26887	Ery24257	55	0	-8.83024	-0.210633	0.000305145	0.021718
Mam06837	Ery23881	233	6	-5.33931	1.83477	0.000313678	0.0221049
Mam09490	Ery06665	20862	746	-4.89532	8.31046	0.000315251	0.0221049
Mam23295	Ery20435	0	58	8.81688	-0.214783	0.000322288	0.0222684
Mam19154	Ery12890	54	0	-8.80382	-0.235407	0.000322288	0.0222684
Mam10004	Ery23548	199	5	-5.36886	1.61015	0.000338598	0.0225532
Mam01717	Ery22935	0	57	8.79185	-0.238138	0.000340704	0.0225532
Mam19810	Ery15752	0	57	8.79185	-0.238138	0.000340704	0.0225532
Mam18978	Ery31009	0	57	8.79185	-0.238138	0.000340704	0.0225532
Mam26258	Ery08882	0	57	8.79185	-0.238138	0.000340704	0.0225532
Mam23853	Ery03007	0	57	8.79185	-0.238138	0.000340704	0.0225532
Mam11031	Ery18970	30	981	4.93559	3.81442	0.000349875	0.0229994
Mam15311	Ery26898	52	0	-8.7495	-0.28627	0.000360512	0.0235352
Mam04528	Ery24871	0	55	8.74044	-0.286016	0.000381845	0.0244744
Mam13157	Ery28694	51	0	-8.72155	-0.312389	0.000381845	0.0244744
Mam24661	Ery01522	6362	240	-4.81763	6.60027	0.000382655	0.0244744
Mam10915	Ery24590	268	8	-5.13368	2.03915	0.000406846	0.025847
Mam17868	Ery30273	0	53	8.68713	-0.335539	0.000429684	0.0269364
Mam27210	Ery16910	49	0	-8.66397	-0.366088	0.000429684	0.0269364
Mam16170	Ery25391	0	51	8.63177	-0.386824	0.000485619	0.0298498
Mam29513	Ery28667	0	51	8.63177	-0.386824	0.000485619	0.0298498
Mam19034	Ery16511	0	50	8.60327	-0.413168	0.000485619	0.0298498
Mam16104	Ery10244	610	24	-4.75026	3.22738	0.000537686	0.032837
Mam07130	Ery01921	0	48	8.54453	-0.467345	0.000551401	0.0334587
Mam29042	Ery10056	89	2387	4.65336	5.10359	0.000570595	0.0344029
Mam14918	Ery17046	0	47	8.51424	-0.495218	0.000588658	0.0350956
Mam02134	Ery12717	1441	61	-4.6492	4.46662	0.000589499	0.0350956
Mam07428	Ery18356	351	9088	4.60394	7.03248	0.000600234	0.0355114
Mam19141	Ery05256	303	11	-4.85751	2.22242	0.000621721	0.0363203
Mam12610	Ery30247	1067	45	-4.65353	4.03415	0.000625291	0.0363203
Mam11814	Ery07827	44	0	-8.5091	-0.509781	0.000629255	0.0363203
Mam13599	Ery21547	0	46	8.4833	-0.52364	0.000629255	0.0363203
Mam10949	Ery03457	0	45	8.45168	-0.552634	0.000673569	0.0384096
Mam20211	Ery24256	0	45	8.45168	-0.552634	0.000673569	0.0384096
Mam30611	Ery30477	113	3	-5.26607	0.815031	0.000678163	0.0384401
Mam04547	Ery28467	139	3468	4.54974	5.64583	0.000687195	0.0387202
Mam25753	Ery04870	179	6	-4.95917	1.47109	0.00070773	0.0396413
Mam03027	Ery14372	534	23	-4.6194	3.04144	0.000715951	0.0397952
Mam25748	Ery17289	66	1652	4.55307	4.57764	0.000718886	0.0397952
Mam23954	Ery25300	6	189	4.85943	1.46564	0.000731971	0.040284
Mam18991	Ery14402	15153	710	-4.50539	7.86376	0.000737155	0.0403347
Mam22501	Ery21137	1963	47052	4.49304	9.40873	0.000752128	0.0409175
Mam07894	Ery11528	435	19	-4.59759	2.74856	0.000769052	0.0412205
Mam20028	Ery04914	41	0	-8.40751	-0.6034	0.000775117	0.0412205
Mam16584	Ery27825	0	43	8.38628	-0.612433	0.000775117	0.0412205
Mam08734	Ery05812	0	43	8.38628	-0.612433	0.000775117	0.0412205
Mam13158	Ery04481	1633	76	-4.51305	4.65213	0.0007917	0.0418672
Mam11741	Ery16058	6880	331	-4.46697	6.72667	0.000811145	0.0426572
Mam04456	Ery03333	1122	53	-4.49059	4.113	0.000829994	0.0431089
Mam12658	Ery08459	40	0	-8.37199	-0.636005	0.000833396	0.0431089
Mam21259	Ery15689	0	42	8.35244	-0.64329	0.000833396	0.0431089
Mam30838	Ery28622	19	486	4.5781	2.81983	0.000890172	0.0447146
Mam16933	Ery22141	39	0	-8.33558	-0.669363	0.000897504	0.0447146
Mam10507	Ery10419	39	0	-8.33558	-0.669363	0.000897504	0.0447146
Mam30421	Ery11750	0	41	8.31778	-0.674823	0.000897504	0.0447146
Mam00534	Ery18194	0	41	8.31778	-0.674823	0.000897504	0.0447146
Mam30190	Ery28039	0	41	8.31778	-0.674823	0.000897504	0.0447146
Mam08062	Ery21784	0	41	8.31778	-0.674823	0.000897504	0.0447146
Mam25403	Ery08134	38	0	-8.29822	-0.703509	0.000968173	0.0462865
Mam29367	Ery30926	38	0	-8.29822	-0.703509	0.000968173	0.0462865
Mam18813	Ery01987	38	0	-8.29822	-0.703509	0.000968173	0.0462865
Mam21914	Ery01344	0	40	8.28227	-0.707061	0.000968173	0.0462865
Mam07493	Ery15063	0	40	8.28227	-0.707061	0.000968173	0.0462865
Mam27505	Ery17752	0	40	8.28227	-0.707061	0.000968173	0.0462865
Mam07967	Ery13731	0	40	8.28227	-0.707061	0.000968173	0.0462865
Mam17530	Ery16154	0	40	8.28227	-0.707061	0.000968173	0.0462865
Mam22944	Ery00703	883	43	-4.44589	3.77052	0.000981742	0.0466993
Mam13450	Ery01774	5443	282	-4.36001	6.39364	0.00101906	0.0482321
Mam18415	Ery09894	8	210	4.60345	1.62374	0.00104121	0.0490288
Mam26758	Ery15909	37	0	-8.25987	-0.738482	0.00104625	0.0490288
Mam11155	Ery29183	859	43	-4.40614	3.73268	0.0010699	0.0498108
Mam29418	Ery30345	163	3522	4.34243	5.67719	0.00107346	0.0498108
